# Supplementary material for: Introducing Materials Science: Experimenting with Magnetic Nanomaterials in the Undergraduate Chemistry Laboratory
Source: J Chem Educ. 2023 May 8;100(6):2387–93. doi: 10.1021/acs.jchemed.3c00121 (PMC10269328; doi:10.1021/acs.jchemed.3c00121)
Supplement: Supplementary file 4 — ed3c00121_si_004.txt [file ed3c00121_si_004.txt]

5.0016	0.05049
5.0117	0.04782
5.0218	0.03783
5.0319	0.05014
5.0421	0.06751
5.0522	0.02925
5.0623	0.0635
5.0725	0.0436
5.0826	0.06392
5.0927	0.07398
5.1028	0.04521
5.113	0.05604
5.1231	0.08375
5.1332	0.03664
5.1433	0.07897
5.1535	0.06779
5.1636	0.06983
5.1737	0.05358
5.1838	0.06511
5.194	0.04739
5.2041	0.03692
5.2142	0.054
5.2244	0.06378
5.2345	0.06033
5.2446	0.04374
5.2547	0.05569
5.2649	0.05963
5.275	0.04078
5.2851	0.04177
5.2952	0.05738
5.3054	0.05323
5.3155	0.04247
5.3256	0.06322
5.3357	0.04514
5.3459	0.0732
5.356	0.08741
5.3661	0.0649
5.3763	0.04247
5.3864	0.06104
5.3965	0.06786
5.4066	0.06301
5.4168	0.07714
5.4269	0.06202
5.437	0.05204
5.4471	0.06835
5.4573	0.0642
5.4674	0.0725
5.4775	0.04936
5.4876	0.07158
5.4978	0.07398
5.5079	0.04571
5.518	0.07088
5.5282	0.05865
5.5383	0.06476
5.5484	0.03502
5.5585	0.09528
5.5687	0.08459
5.5788	0.06582
5.5889	0.07995
5.599	0.05091
5.6092	0.04022
5.6193	0.05654
5.6294	0.06561
5.6395	0.0571
5.6497	0.08298
5.6598	0.05836
5.6699	0.0725
5.6801	0.03249
5.6902	0.04817
5.7003	0.05576
5.7104	0.09113
5.7206	0.05696
5.7307	0.08213
5.7408	0.08241
5.7509	0.0519
5.7611	0.0507
5.7712	0.05028
5.7813	0.07763
5.7915	0.04275
5.8016	0.05105
5.8117	0.08431
5.8218	0.07137
5.832	0.09366
5.8421	0.0661
5.8522	0.05464
5.8623	0.03291
5.8725	0.07201
5.8826	0.054
5.8927	0.05204
5.9028	0.08825
5.913	0.07531
5.9231	0.05949
5.9332	0.05977
5.9434	0.05935
5.9535	0.07496
5.9636	0.08916
5.9737	0.0455
5.9839	0.0436
5.994	0.03875
6.0041	0.04817
6.0142	0.06202
6.0244	0.07587
6.0345	0.05239
6.0446	0.07721
6.0547	0.0559
6.0649	0.04557
6.075	0.06673
6.0851	0.05492
6.0953	0.02412
6.1054	0.07531
6.1155	0.08037
6.1256	0.0642
6.1358	0.07658
6.1459	0.07208
6.156	0.08741
6.1661	0.05077
6.1763	0.0507
6.1864	0.03818
6.1965	0.05717
6.2066	0.07686
6.2168	0.0519
6.2269	0.06209
6.237	0.08473
6.2472	0.05246
6.2573	0.07215
6.2674	0.05893
6.2775	0.06033
6.2877	0.06392
6.2978	0.06976
6.3079	0.05211
6.318	0.09015
6.3282	0.09373
6.3383	0.06947
6.3484	0.03945
6.3585	0.08255
6.3687	0.08621
6.3788	0.0495
6.3889	0.07953
6.3991	0.04796
6.4092	0.06251
6.4193	0.06765
6.4294	0.07201
6.4396	0.08438
6.4497	0.06603
6.4598	0.06814
6.4699	0.06962
6.4801	0.04536
6.4902	0.06947
6.5003	0.0841
6.5105	0.08262
6.5206	0.05984
6.5307	0.05323
6.5408	0.04655
6.551	0.06849
6.5611	0.05014
6.5712	0.03621
6.5813	0.07862
6.5915	0.08888
6.6016	0.08298
6.6117	0.04409
6.6218	0.06603
6.632	0.07109
6.6421	0.08059
6.6522	0.08276
6.6624	0.06294
6.6725	0.05337
6.6826	0.08044
6.6927	0.06504
6.7029	0.07531
6.713	0.07088
6.7231	0.05689
6.7332	0.10885
6.7434	0.07222
6.7535	0.06856
6.7636	0.059
6.7737	0.06772
6.7839	0.08312
6.794	0.07285
6.8041	0.07503
6.8143	0.06765
6.8244	0.08741
6.8345	0.05808
6.8446	0.05661
6.8548	0.04922
6.8649	0.05801
6.875	0.06385
6.8851	0.07116
6.8953	0.09606
6.9054	0.06891
6.9155	0.06448
6.9256	0.06448
6.9358	0.09451
6.9459	0.05858
6.956	0.05126
6.9662	0.06807
6.9763	0.06737
6.9864	0.07756
6.9965	0.07826
7.0067	0.08192
7.0168	0.07756
7.0269	0.05337
7.037	0.04894
7.0472	0.08044
7.0573	0.09212
7.0674	0.05914
7.0775	0.06793
7.0877	0.08403
7.0978	0.10238
7.1079	0.05035
7.1181	0.07158
7.1282	0.08255
7.1383	0.04887
7.1484	0.06054
7.1586	0.07742
7.1687	0.04444
7.1788	0.09282
7.1889	0.06863
7.1991	0.0635
7.2092	0.04521
7.2193	0.06497
7.2294	0.08255
7.2396	0.07594
7.2497	0.06568
7.2598	0.07742
7.27	0.05618
7.2801	0.06427
7.2902	0.08185
7.3003	0.04669
7.3105	0.09064
7.3206	0.06132
7.3307	0.06645
7.3408	0.04086
7.351	0.07158
7.3611	0.05914
7.3712	0.05478
7.3814	0.07313
7.3915	0.04311
7.4016	0.0687
7.4117	0.06652
7.4219	0.07974
7.432	0.07826
7.4421	0.07172
7.4522	0.05344
7.4624	0.03509
7.4725	0.04803
7.4826	0.04922
7.4927	0.0526
7.5029	0.04205
7.513	0.06884
7.5231	0.06272
7.5333	0.04922
7.5434	0.05555
7.5535	0.05379
7.5636	0.05569
7.5738	0.0635
7.5839	0.05077
7.594	0.05119
7.6041	0.06118
7.6143	0.08291
7.6244	0.0841
7.6345	0.06694
7.6446	0.06737
7.6548	0.05393
7.6649	0.07637
7.675	0.05415
7.6852	0.05534
7.6953	0.07116
7.7054	0.04008
7.7155	0.05302
7.7257	0.0879
7.7358	0.03931
7.7459	0.07123
7.756	0.0578
7.7662	0.06926
7.7763	0.05654
7.7864	0.07018
7.7965	0.05379
7.8067	0.07187
7.8168	0.06132
7.8269	0.06765
7.8371	0.03298
7.8472	0.05246
7.8573	0.06104
7.8674	0.05344
7.8776	0.06125
7.8877	0.0353
7.8978	0.04754
7.9079	0.07215
7.9181	0.0206
7.9282	0.05112
7.9383	0.07503
7.9484	0.05794
7.9586	0.05182
7.9687	0.04493
7.9788	0.04838
7.989	0.08403
7.9991	0.05886
8.0092	0.03882
8.0193	0.06054
8.0295	0.0559
8.0396	0.04831
8.0497	0.05759
8.0598	0.04198
8.07	0.05197
8.0801	0.07074
8.0902	0.07341
8.1004	0.0417
8.1105	0.0649
8.1206	0.05583
8.1307	0.03291
8.1409	0.05021
8.151	0.08073
8.1611	0.05633
8.1712	0.07735
8.1814	0.08368
8.1915	0.05928
8.2016	0.06631
8.2117	0.05731
8.2219	0.05119
8.232	0.06856
8.2421	0.05443
8.2523	0.03586
8.2624	0.04718
8.2725	0.06814
8.2826	0.04578
8.2928	0.04838
8.3029	0.07953
8.313	0.05281
8.3231	0.05028
8.3333	0.0514
8.3434	0.06568
8.3535	0.07194
8.3636	0.08551
8.3738	0.05077
8.3839	0.06511
8.394	0.06912
8.4042	0.06146
8.4143	0.0604
8.4244	0.04908
8.4345	0.05168
8.4447	0.07623
8.4548	0.0642
8.4649	0.05654
8.475	0.05618
8.4852	0.05218
8.4953	0.05555
8.5054	0.02152
8.5155	0.04831
8.5257	0.04718
8.5358	0.08354
8.5459	0.05977
8.5561	0.05942
8.5662	0.05471
8.5763	0.09247
8.5864	0.07018
8.5966	0.08523
8.6067	0.05337
8.6168	0.03769
8.6269	0.04831
8.6371	0.08241
8.6472	0.03305
8.6573	0.08544
8.6674	0.07123
8.6776	0.05773
8.6877	0.06983
8.6978	0.08565
8.708	0.0604
8.7181	0.0616
8.7282	0.07517
8.7383	0.06019
8.7485	0.054
8.7586	0.05007
8.7687	0.07243
8.7788	0.05745
8.789	0.08136
8.7991	0.05464
8.8092	0.05801
8.8194	0.08769
8.8295	0.0962
8.8396	0.04901
8.8497	0.08825
8.8599	0.05647
8.87	0.04662
8.8801	0.09465
8.8902	0.09873
8.9004	0.08966
8.9105	0.07763
8.9206	0.06265
8.9307	0.07405
8.9409	0.05323
8.951	0.05365
8.9611	0.09662
8.9713	0.06701
8.9814	0.05351
8.9915	0.08839
9.0016	0.07925
9.0118	0.068
9.0219	0.07208
9.032	0.05126
9.0421	0.10006
9.0523	0.07412
9.0624	0.08262
9.0725	0.07721
9.0826	0.07981
9.0928	0.07074
9.1029	0.07848
9.113	0.07819
9.1232	0.08593
9.1333	0.09809
9.1434	0.07805
9.1535	0.07995
9.1637	0.05696
9.1738	0.0545
9.1839	0.08565
9.194	0.06413
9.2042	0.07412
9.2143	0.09289
9.2244	0.05963
9.2345	0.11645
9.2447	0.07151
9.2548	0.07341
9.2649	0.06364
9.2751	0.07503
9.2852	0.07693
9.2953	0.07011
9.3054	0.0808
9.3156	0.07025
9.3257	0.08755
9.3358	0.08213
9.3459	0.09873
9.3561	0.08888
9.3662	0.01245
9.3763	0.08178
9.3864	0.07637
9.3966	0.09219
9.4067	0.07285
9.4168	0.07334
9.427	0.06863
9.4371	0.06104
9.4472	0.08424
9.4573	0.06933
9.4675	0.08368
9.4776	0.07538
9.4877	0.0597
9.4978	0.08143
9.508	0.0687
9.5181	0.07721
9.5282	0.12601
9.5384	0.08178
9.5485	0.0815
9.5586	0.06955
9.5687	0.07369
9.5789	0.11153
9.589	0.05407
9.5991	0.07728
9.6092	0.09388
9.6194	0.05914
9.6295	0.08016
9.6396	0.08649
9.6497	0.0694
9.6599	0.06181
9.67	0.04979
9.6801	0.0803
9.6903	0.08445
9.7004	0.09521
9.7105	0.07735
9.7206	0.07271
9.7308	0.10463
9.7409	0.06926
9.751	0.10049
9.7611	0.09802
9.7713	0.06554
9.7814	0.06603
9.7915	0.10386
9.8016	0.06188
9.8118	0.08509
9.8219	0.08846
9.832	0.07355
9.8422	0.08431
9.8523	0.0848
9.8624	0.10435
9.8725	0.06744
9.8827	0.09282
9.8928	0.07208
9.9029	0.09894
9.913	0.07376
9.9232	0.08966
9.9333	0.06378
9.9434	0.09507
9.9535	0.07503
9.9637	0.0777
9.9738	0.0789
9.9839	0.05893
9.9941	0.08284
10.0042	0.08044
10.0143	0.07503
10.0244	0.0931
10.0346	0.09655
10.0447	0.08164
10.0548	0.06821
10.0649	0.09001
10.0751	0.06779
10.0852	0.09535
10.0953	0.10393
10.1054	0.059
10.1156	0.07194
10.1257	0.0886
10.1358	0.08248
10.146	0.09254
10.1561	0.09155
10.1662	0.08473
10.1763	0.07721
10.1865	0.07693
10.1966	0.08333
10.2067	0.09331
10.2168	0.07405
10.227	0.08262
10.2371	0.09704
10.2472	0.09535
10.2574	0.10906
10.2675	0.10302
10.2776	0.11012
10.2877	0.10913
10.2979	0.07524
10.308	0.10576
10.3181	0.08797
10.3282	0.09873
10.3384	0.08164
10.3485	0.10049
10.3586	0.10759
10.3687	0.0905
10.3789	0.05077
10.389	0.06596
10.3991	0.08839
10.4093	0.07721
10.4194	0.08361
10.4295	0.08558
10.4396	0.10372
10.4498	0.04268
10.4599	0.10836
10.47	0.08987
10.4801	0.07869
10.4903	0.0931
10.5004	0.10245
10.5105	0.0751
10.5206	0.08298
10.5308	0.09226
10.5409	0.08255
10.551	0.10949
10.5612	0.06603
10.5713	0.09437
10.5814	0.08832
10.5915	0.08741
10.6017	0.0718
10.6118	0.08698
10.6219	0.0853
10.632	0.06828
10.6422	0.10541
10.6523	0.11771
10.6624	0.08382
10.6725	0.06821
10.6827	0.07679
10.6928	0.07369
10.7029	0.09177
10.7131	0.07623
10.7232	0.07749
10.7333	0.1066
10.7434	0.06392
10.7536	0.09155
10.7637	0.05914
10.7738	0.07651
10.7839	0.07925
10.7941	0.07911
10.8042	0.10379
10.8143	0.08452
10.8244	0.07482
10.8346	0.05267
10.8447	0.07376
10.8548	0.07137
10.865	0.08438
10.8751	0.05851
10.8852	0.07081
10.8953	0.09479
10.9055	0.08143
10.9156	0.07833
10.9257	0.0488
10.9358	0.05084
10.946	0.06455
10.9561	0.0732
10.9662	0.08255
10.9764	0.08087
10.9865	0.10632
10.9966	0.06955
11.0067	0.09352
11.0169	0.0853
11.027	0.08438
11.0371	0.06737
11.0472	0.07601
11.0574	0.059
11.0675	0.05
11.0776	0.04908
11.0877	0.068
11.0979	0.08537
11.108	0.08305
11.1181	0.08945
11.1283	0.06364
11.1384	0.08101
11.1485	0.1021
11.1586	0.08727
11.1688	0.09155
11.1789	0.08769
11.189	0.09852
11.1991	0.07637
11.2093	0.04838
11.2194	0.07461
11.2295	0.09711
11.2396	0.06033
11.2498	0.0668
11.2599	0.03804
11.27	0.09577
11.2802	0.0751
11.2903	0.07419
11.3004	0.08431
11.3105	0.11342
11.3207	0.04662
11.3308	0.06258
11.3409	0.07046
11.351	0.07032
11.3612	0.08037
11.3713	0.08832
11.3814	0.09472
11.3915	0.11441
11.4017	0.07538
11.4118	0.07967
11.4219	0.06701
11.4321	0.08009
11.4422	0.06237
11.4523	0.05633
11.4624	0.08916
11.4726	0.08312
11.4827	0.06758
11.4928	0.04107
11.5029	0.06146
11.5131	0.08037
11.5232	0.09999
11.5333	0.06026
11.5434	0.08431
11.5536	0.07608
11.5637	0.08769
11.5738	0.06997
11.584	0.0867
11.5941	0.06898
11.6042	0.08199
11.6143	0.07672
11.6245	0.08023
11.6346	0.08234
11.6447	0.08361
11.6548	0.04247
11.665	0.10386
11.6751	0.0642
11.6852	0.06624
11.6954	0.10126
11.7055	0.08206
11.7156	0.07538
11.7257	0.07454
11.7359	0.05604
11.746	0.06469
11.7561	0.08874
11.7662	0.08424
11.7764	0.04964
11.7865	0.09205
11.7966	0.07362
11.8067	0.04416
11.8169	0.0763
11.827	0.08565
11.8371	0.09802
11.8473	0.05907
11.8574	0.08234
11.8675	0.07714
11.8776	0.03157
11.8878	0.0732
11.8979	0.06575
11.908	0.05098
11.9181	0.11237
11.9283	0.08959
11.9384	0.06891
11.9485	0.05492
11.9586	0.06652
11.9688	0.07812
11.9789	0.08677
11.989	0.05738
11.9992	0.07482
12.0093	0.07398
12.0194	0.03354
12.0295	0.05541
12.0397	0.04578
12.0498	0.09845
12.0599	0.07341
12.07	0.07327
12.0802	0.04901
12.0903	0.08551
12.1004	0.08832
12.1105	0.0758
12.1207	0.06251
12.1308	0.08291
12.1409	0.04986
12.1511	0.05921
12.1612	0.08403
12.1713	0.06413
12.1814	0.06842
12.1916	0.09402
12.2017	0.05872
12.2118	0.08867
12.2219	0.04901
12.2321	0.0789
12.2422	0.07222
12.2523	0.07362
12.2624	0.06181
12.2726	0.07707
12.2827	0.07841
12.2928	0.06223
12.303	0.04964
12.3131	0.05618
12.3232	0.04437
12.3333	0.08748
12.3435	0.0405
12.3536	0.04993
12.3637	0.06519
12.3738	0.05267
12.384	0.07306
12.3941	0.10963
12.4042	0.08171
12.4144	0.08748
12.4245	0.06026
12.4346	0.04332
12.4447	0.07693
12.4549	0.07833
12.465	0.05478
12.4751	0.03565
12.4852	0.04507
12.4954	0.07208
12.5055	0.05007
12.5156	0.05872
12.5257	0.07623
12.5359	0.08059
12.546	0.09437
12.5561	0.11188
12.5663	0.07151
12.5764	0.03994
12.5865	0.0545
12.5966	0.06469
12.6068	0.02503
12.6169	0.05204
12.627	0.07398
12.6371	0.07679
12.6473	0.04887
12.6574	0.08987
12.6675	0.04655
12.6776	0.04866
12.6878	0.03832
12.6979	0.04922
12.708	0.04993
12.7182	0.08937
12.7283	0.07756
12.7384	0.04824
12.7485	0.07524
12.7587	0.04514
12.7688	0.08319
12.7789	0.03839
12.789	0.06617
12.7992	0.08516
12.8093	0.06751
12.8194	0.05647
12.8295	0.09008
12.8397	0.05485
12.8498	0.04163
12.8599	0.04156
12.8701	0.0803
12.8802	0.08023
12.8903	0.06919
12.9004	0.07208
12.9106	0.04711
12.9207	0.06976
12.9308	0.06526
12.9409	0.06884
12.9511	0.05562
12.9612	0.05267
12.9713	0.05625
12.9814	0.05766
12.9916	0.05098
13.0017	0.06265
13.0118	0.0436
13.022	0.05745
13.0321	0.0713
13.0422	0.05583
13.0523	0.06898
13.0625	0.05724
13.0726	0.05569
13.0827	0.04613
13.0928	0.05415
13.103	0.01308
13.1131	0.05991
13.1232	0.04374
13.1334	0.09275
13.1435	0.05316
13.1536	0.05752
13.1637	0.0443
13.1739	0.06765
13.184	0.07932
13.1941	0.06026
13.2042	0.04993
13.2144	0.03157
13.2245	0.077
13.2346	0.02567
13.2447	0.04831
13.2549	0.07538
13.265	0.03727
13.2751	0.06286
13.2853	0.06575
13.2954	0.06427
13.3055	0.08987
13.3156	0.0495
13.3258	0.09781
13.3359	0.07433
13.346	0.06406
13.3561	0.0699
13.3663	0.03544
13.3764	0.05661
13.3865	0.07489
13.3966	0.07123
13.4068	0.03312
13.4169	0.08579
13.427	0.07623
13.4372	0.07109
13.4473	0.04908
13.4574	0.04395
13.4675	0.07025
13.4777	0.06729
13.4878	0.07025
13.4979	0.02553
13.508	0.06575
13.5182	0.04156
13.5283	0.06575
13.5384	0.05914
13.5485	0.05393
13.5587	0.05689
13.5688	0.05098
13.5789	0.04142
13.5891	0.08101
13.5992	0.10365
13.6093	0.06413
13.6194	0.06406
13.6296	0.04282
13.6397	0.05379
13.6498	0.04936
13.6599	0.05372
13.6701	0.07496
13.6802	0.06694
13.6903	0.07862
13.7004	0.0713
13.7106	0.06251
13.7207	0.05365
13.7308	0.02946
13.741	0.0661
13.7511	0.08298
13.7612	0.05583
13.7713	0.09535
13.7815	0.09683
13.7916	0.05436
13.8017	0.05724
13.8118	0.06533
13.822	0.05506
13.8321	0.04409
13.8422	0.08438
13.8523	0.06019
13.8625	0.04845
13.8726	0.07777
13.8827	0.05506
13.8929	0.04627
13.903	0.05647
13.9131	0.05211
13.9232	0.06455
13.9334	0.04993
13.9435	0.07552
13.9536	0.05429
13.9637	0.0353
13.9739	0.08066
13.984	0.05358
13.9941	0.05506
14.0043	0.10049
14.0144	0.06533
14.0245	0.02581
14.0346	0.05218
14.0448	0.06167
14.0549	0.09029
14.065	0.06097
14.0751	0.07489
14.0853	0.08298
14.0954	0.06758
14.1055	0.08593
14.1156	0.06026
14.1258	0.05886
14.1359	0.05302
14.146	0.06476
14.1562	0.0391
14.1663	0.09697
14.1764	0.0545
14.1865	0.07728
14.1967	0.03994
14.2068	0.06554
14.2169	0.06997
14.227	0.059
14.2372	0.05021
14.2473	0.06195
14.2574	0.05471
14.2675	0.04444
14.2777	0.04303
14.2878	0.04374
14.2979	0.06793
14.3081	0.07897
14.3182	0.06068
14.3283	0.07095
14.3384	0.06877
14.3486	0.03291
14.3587	0.04029
14.3688	0.06371
14.3789	0.05569
14.3891	0.06821
14.3992	0.06385
14.4093	0.05436
14.4194	0.01631
14.4296	0.05365
14.4397	0.04128
14.4498	0.0559
14.46	0.06772
14.4701	0.05675
14.4802	0.08389
14.4903	0.0744
14.5005	0.08101
14.5106	0.06786
14.5207	0.05914
14.5308	0.08916
14.541	0.07018
14.5511	0.04754
14.5612	0.0571
14.5713	0.08199
14.5815	0.04395
14.5916	0.04325
14.6017	0.06821
14.6119	0.07341
14.622	0.05513
14.6321	0.04564
14.6422	0.04718
14.6524	0.05822
14.6625	0.04796
14.6726	0.08537
14.6827	0.05907
14.6929	0.06793
14.703	0.02989
14.7131	0.08262
14.7233	0.05703
14.7334	0.06955
14.7435	0.07109
14.7536	0.04993
14.7638	0.07995
14.7739	0.05583
14.784	0.03319
14.7941	0.06476
14.8043	0.05309
14.8144	0.06708
14.8245	0.05836
14.8346	0.03495
14.8448	0.0687
14.8549	0.05921
14.865	0.04388
14.8752	0.01688
14.8853	0.06378
14.8954	0.03235
14.9055	0.05808
14.9157	0.05886
14.9258	0.09191
14.9359	0.0744
14.946	0.09711
14.9562	0.05984
14.9663	0.08115
14.9764	0.08705
14.9865	0.06153
14.9967	0.07405
15.0068	0.02426
15.0169	0.06976
15.0271	0.06983
15.0372	0.05379
15.0473	0.04873
15.0574	0.06125
15.0676	0.06793
15.0777	0.05555
15.0878	0.05049
15.0979	0.04325
15.1081	0.06455
15.1182	0.07419
15.1283	0.08959
15.1384	0.06406
15.1486	0.06047
15.1587	0.0803
15.1688	0.04303
15.179	0.07679
15.1891	0.06589
15.1992	0.04184
15.2093	0.08734
15.2195	0.06174
15.2296	0.07208
15.2397	0.08973
15.2498	0.0649
15.26	0.07236
15.2701	0.07974
15.2802	0.05344
15.2903	0.04915
15.3005	0.07123
15.3106	0.08227
15.3207	0.07208
15.3309	0.06631
15.341	0.07158
15.3511	0.04381
15.3612	0.03657
15.3714	0.0777
15.3815	0.06751
15.3916	0.08593
15.4017	0.05675
15.4119	0.07362
15.422	0.08839
15.4321	0.07531
15.4423	0.04683
15.4524	0.06012
15.4625	0.0668
15.4726	0.04493
15.4828	0.05675
15.4929	0.05759
15.503	0.03572
15.5131	0.02032
15.5233	0.07826
15.5334	0.08417
15.5435	0.0725
15.5536	0.06891
15.5638	0.04915
15.5739	0.06315
15.584	0.06097
15.5942	0.08227
15.6043	0.07355
15.6144	0.06701
15.6245	0.05168
15.6347	0.08319
15.6448	0.09352
15.6549	0.04739
15.665	0.04676
15.6752	0.07756
15.6853	0.07172
15.6954	0.05204
15.7055	0.05281
15.7157	0.08291
15.7258	0.06097
15.7359	0.05738
15.7461	0.05668
15.7562	0.07215
15.7663	0.05464
15.7764	0.07376
15.7866	0.06132
15.7967	0.05485
15.8068	0.07756
15.8169	0.05351
15.8271	0.05647
15.8372	0.10414
15.8473	0.05661
15.8574	0.08741
15.8676	0.06919
15.8777	0.05534
15.8878	0.02756
15.898	0.04964
15.9081	0.07601
15.9182	0.07102
15.9283	0.06666
15.9385	0.02862
15.9486	0.06533
15.9587	0.05372
15.9688	0.05154
15.979	0.06118
15.9891	0.06125
15.9992	0.0481
16.0093	0.07018
16.0195	0.06589
16.0296	0.04986
16.0397	0.0609
16.0499	0.07194
16.06	0.06617
16.0701	0.11314
16.0802	0.05464
16.0904	0.0635
16.1005	0.05478
16.1106	0.09366
16.1207	0.10548
16.1309	0.1092
16.141	0.06097
16.1511	0.05154
16.1613	0.08973
16.1714	0.059
16.1815	0.07665
16.1916	0.11778
16.2018	0.07102
16.2119	0.07623
16.222	0.05654
16.2321	0.07201
16.2423	0.06181
16.2524	0.07953
16.2625	0.0796
16.2726	0.05548
16.2828	0.03579
16.2929	0.04086
16.303	0.09275
16.3132	0.06265
16.3233	0.06181
16.3334	0.08734
16.3435	0.06821
16.3537	0.0725
16.3638	0.05921
16.3739	0.0635
16.384	0.05028
16.3942	0.06701
16.4043	0.07573
16.4144	0.04704
16.4245	0.07848
16.4347	0.05274
16.4448	0.09802
16.4549	0.07376
16.4651	0.07517
16.4752	0.06772
16.4853	0.07355
16.4954	0.06174
16.5056	0.08143
16.5157	0.06962
16.5258	0.06076
16.5359	0.06209
16.5461	0.05907
16.5562	0.05316
16.5663	0.06336
16.5764	0.05738
16.5866	0.04339
16.5967	0.04627
16.6068	0.06301
16.617	0.05344
16.6271	0.06068
16.6372	0.09648
16.6473	0.04655
16.6575	0.06336
16.6676	0.07278
16.6777	0.06322
16.6878	0.08073
16.698	0.05133
16.7081	0.06371
16.7182	0.05049
16.7283	0.068
16.7385	0.04226
16.7486	0.06047
16.7587	0.0597
16.7689	0.05597
16.779	0.06399
16.7891	0.05731
16.7992	0.06526
16.8094	0.08937
16.8195	0.05928
16.8296	0.05998
16.8397	0.05548
16.8499	0.06202
16.86	0.08684
16.8701	0.06118
16.8803	0.05302
16.8904	0.0713
16.9005	0.04564
16.9106	0.04261
16.9208	0.06308
16.9309	0.0879
16.941	0.02342
16.9511	0.06068
16.9613	0.07383
16.9714	0.06645
16.9815	0.07151
16.9916	0.0341
17.0018	0.06701
17.0119	0.08305
17.022	0.06174
17.0322	0.07053
17.0423	0.05949
17.0524	0.06526
17.0625	0.05274
17.0727	0.07032
17.0828	0.05633
17.0929	0.0834
17.103	0.05914
17.1132	0.10963
17.1233	0.04444
17.1334	0.05316
17.1435	0.06849
17.1537	0.05309
17.1638	0.06033
17.1739	0.06912
17.1841	0.05956
17.1942	0.04121
17.2043	0.07046
17.2144	0.07918
17.2246	0.07623
17.2347	0.06884
17.2448	0.05197
17.2549	0.04163
17.2651	0.04747
17.2752	0.07306
17.2853	0.06132
17.2954	0.05689
17.3056	0.05098
17.3157	0.05021
17.3258	0.05457
17.336	0.05014
17.3461	0.03108
17.3562	0.05154
17.3663	0.07496
17.3765	0.03685
17.3866	0.07341
17.3967	0.03607
17.4068	0.06455
17.417	0.07039
17.4271	0.06308
17.4372	0.03375
17.4473	0.07468
17.4575	0.05049
17.4676	0.05562
17.4777	0.0739
17.4879	0.07018
17.498	0.04015
17.5081	0.05625
17.5182	0.06357
17.5284	0.05766
17.5385	0.07151
17.5486	0.0649
17.5587	0.06638
17.5689	0.08319
17.579	0.04289
17.5891	0.08459
17.5993	0.07067
17.6094	0.05822
17.6195	0.07721
17.6296	0.05815
17.6398	0.07137
17.6499	0.0552
17.66	0.11307
17.6701	0.07348
17.6803	0.08298
17.6904	0.09106
17.7005	0.07419
17.7106	0.0346
17.7208	0.07707
17.7309	0.06976
17.741	0.06385
17.7512	0.09831
17.7613	0.04775
17.7714	0.06533
17.7815	0.077
17.7917	0.04332
17.8018	0.0455
17.8119	0.05358
17.822	0.05211
17.8322	0.07482
17.8423	0.08284
17.8524	0.05351
17.8625	0.05794
17.8727	0.07841
17.8828	0.07623
17.8929	0.06378
17.9031	0.0938
17.9132	0.06962
17.9233	0.077
17.9334	0.0616
17.9436	0.05204
17.9537	0.08284
17.9638	0.06891
17.9739	0.04332
17.9841	0.07109
17.9942	0.0616
18.0043	0.04332
18.0144	0.09163
18.0246	0.10337
18.0347	0.07334
18.0448	0.09901
18.055	0.08727
18.0651	0.08952
18.0752	0.08073
18.0853	0.05218
18.0955	0.08516
18.1056	0.09542
18.1157	0.07932
18.1258	0.06828
18.136	0.07271
18.1461	0.07566
18.1562	0.08593
18.1663	0.10646
18.1765	0.09036
18.1866	0.08523
18.1967	0.086
18.2069	0.08016
18.217	0.06919
18.2271	0.10731
18.2372	0.12636
18.2474	0.09268
18.2575	0.09416
18.2676	0.1052
18.2777	0.08762
18.2879	0.095
18.298	0.08403
18.3081	0.08987
18.3183	0.09212
18.3284	0.11926
18.3385	0.10899
18.3486	0.12882
18.3588	0.13396
18.3689	0.10323
18.379	0.15231
18.3891	0.12158
18.3993	0.10625
18.4094	0.10259
18.4195	0.1239
18.4296	0.13712
18.4398	0.15913
18.4499	0.13206
18.46	0.13353
18.4702	0.127
18.4803	0.17973
18.4904	0.12046
18.5005	0.13733
18.5107	0.14324
18.5208	0.1367
18.5309	0.10963
18.541	0.11989
18.5512	0.11335
18.5613	0.10752
18.5714	0.09289
18.5815	0.11863
18.5917	0.08424
18.6018	0.09746
18.6119	0.13339
18.6221	0.08291
18.6322	0.09247
18.6423	0.09613
18.6524	0.08227
18.6626	0.07644
18.6727	0.10871
18.6828	0.08684
18.6929	0.1052
18.7031	0.08326
18.7132	0.10822
18.7233	0.09064
18.7334	0.10098
18.7436	0.10105
18.7537	0.07841
18.7638	0.07623
18.774	0.11363
18.7841	0.08516
18.7942	0.10569
18.8043	0.10281
18.8145	0.05745
18.8246	0.06265
18.8347	0.09416
18.8448	0.06272
18.855	0.09359
18.8651	0.07383
18.8752	0.05562
18.8853	0.06223
18.8955	0.08136
18.9056	0.07187
18.9157	0.0346
18.9259	0.06469
18.936	0.06912
18.9461	0.06265
18.9562	0.05829
18.9664	0.07229
18.9765	0.0694
18.9866	0.0995
18.9967	0.07615
19.0069	0.07109
19.017	0.07552
19.0271	0.06828
19.0373	0.08741
19.0474	0.07791
19.0575	0.07433
19.0676	0.06195
19.0778	0.054
19.0879	0.07531
19.098	0.07461
19.1081	0.0564
19.1183	0.07623
19.1284	0.09753
19.1385	0.05225
19.1486	0.04571
19.1588	0.0758
19.1689	0.07369
19.179	0.05105
19.1892	0.08262
19.1993	0.07904
19.2094	0.08059
19.2195	0.04114
19.2297	0.03678
19.2398	0.07348
19.2499	0.05893
19.26	0.0341
19.2702	0.05323
19.2803	0.05478
19.2904	0.05858
19.3005	0.08059
19.3107	0.05436
19.3208	0.06687
19.3309	0.08157
19.3411	0.06188
19.3512	0.10597
19.3613	0.03938
19.3714	0.07095
19.3816	0.04908
19.3917	0.04261
19.4018	0.04564
19.4119	0.0706
19.4221	0.07362
19.4322	0.03635
19.4423	0.09943
19.4524	0.05337
19.4626	0.07545
19.4727	0.05211
19.4828	0.04564
19.493	0.04135
19.5031	0.0436
19.5132	0.03713
19.5233	0.05773
19.5335	0.03368
19.5436	0.08727
19.5537	0.06097
19.5638	0.06983
19.574	0.07362
19.5841	0.05393
19.5942	0.04451
19.6043	0.02996
19.6145	0.0571
19.6246	0.04465
19.6347	0.0893
19.6449	0.0256
19.655	0.05562
19.6651	0.07468
19.6752	0.03361
19.6854	0.04606
19.6955	0.07686
19.7056	0.04683
19.7157	0.09296
19.7259	0.0732
19.736	0.0732
19.7461	0.07102
19.7563	0.05633
19.7664	0.08494
19.7765	0.04683
19.7866	0.03952
19.7968	0.06371
19.8069	0.02707
19.817	0.05492
19.8271	0.05274
19.8373	0.04107
19.8474	0.07545
19.8575	0.03298
19.8676	0.07693
19.8778	0.07187
19.8879	0.04107
19.898	0.04697
19.9082	0.04915
19.9183	0.03966
19.9284	0.05654
19.9385	0.05436
19.9487	0.08586
19.9588	0.07271
19.9689	0.06097
19.979	0.06617
19.9892	0.04346
19.9993	0.0559
20.0094	0.03839
20.0195	0.04571
20.0297	0.06188
20.0398	0.07215
20.0499	0.0597
20.0601	0.06631
20.0702	0.10808
20.0803	0.0642
20.0904	0.05541
20.1006	0.04592
20.1107	0.05914
20.1208	0.07158
20.1309	0.05914
20.1411	0.04894
20.1512	0.03945
20.1613	0.04824
20.1714	0.06589
20.1816	0.03368
20.1917	0.05717
20.2018	0.05351
20.212	0.06378
20.2221	0.04409
20.2322	0.06976
20.2423	0.05949
20.2525	0.0713
20.2626	0.05225
20.2727	0.05302
20.2828	0.05597
20.293	0.06413
20.3031	0.06997
20.3132	0.06195
20.3233	0.05984
20.3335	0.08473
20.3436	0.07531
20.3537	0.07383
20.3639	0.06441
20.374	0.06737
20.3841	0.05351
20.3942	0.05204
20.4044	0.05794
20.4145	0.06385
20.4246	0.04704
20.4347	0.06983
20.4449	0.06111
20.455	0.07651
20.4651	0.05168
20.4752	0.06343
20.4854	0.03783
20.4955	0.07229
20.5056	0.09141
20.5158	0.0519
20.5259	0.05197
20.536	0.0718
20.5461	0.06526
20.5563	0.04261
20.5664	0.05365
20.5765	0.06835
20.5866	0.07573
20.5968	0.04648
20.6069	0.04655
20.617	0.04149
20.6272	0.04592
20.6373	0.04964
20.6474	0.06434
20.6575	0.05049
20.6677	0.05569
20.6778	0.0616
20.6879	0.04704
20.698	0.05
20.7082	0.06399
20.7183	0.04943
20.7284	0.07728
20.7385	0.06568
20.7487	0.0386
20.7588	0.06357
20.7689	0.06877
20.7791	0.06814
20.7892	0.05499
20.7993	0.05724
20.8094	0.05
20.8196	0.04936
20.8297	0.06624
20.8398	0.08319
20.8499	0.0481
20.8601	0.07749
20.8702	0.0834
20.8803	0.05422
20.8904	0.03523
20.9006	0.08438
20.9107	0.04929
20.9208	0.03249
20.931	0.06631
20.9411	0.07953
20.9512	0.08255
20.9613	0.06582
20.9715	0.09296
20.9816	0.03741
20.9917	0.03017
21.0018	0.0661
21.012	0.06617
21.0221	0.07728
21.0322	0.04655
21.0423	0.08403
21.0525	0.07974
21.0626	0.06005
21.0727	0.05794
21.0829	0.06969
21.093	0.05738
21.1031	0.0296
21.1132	0.10513
21.1234	0.07594
21.1335	0.05625
21.1436	0.07608
21.1537	0.03446
21.1639	0.036
21.174	0.05506
21.1841	0.0609
21.1942	0.0455
21.2044	0.06533
21.2145	0.06969
21.2246	0.07995
21.2348	0.03087
21.2449	0.07412
21.255	0.07116
21.2651	0.04775
21.2753	0.05576
21.2854	0.05288
21.2955	0.06533
21.3056	0.03094
21.3158	0.06244
21.3259	0.0514
21.336	0.07046
21.3462	0.0668
21.3563	0.06905
21.3664	0.05956
21.3765	0.07201
21.3867	0.07714
21.3968	0.06026
21.4069	0.0391
21.417	0.06181
21.4272	0.07939
21.4373	0.06912
21.4474	0.06406
21.4575	0.03621
21.4677	0.08825
21.4778	0.04796
21.4879	0.07798
21.4981	0.07953
21.5082	0.03924
21.5183	0.03853
21.5284	0.06786
21.5386	0.06343
21.5487	0.06132
21.5588	0.06715
21.5689	0.06427
21.5791	0.1002
21.5892	0.02918
21.5993	0.05555
21.6094	0.08192
21.6196	0.06511
21.6297	0.06294
21.6398	0.06153
21.65	0.04908
21.6601	0.07405
21.6702	0.077
21.6803	0.04993
21.6905	0.04627
21.7006	0.06315
21.7107	0.0661
21.7208	0.06104
21.731	0.0559
21.7411	0.06329
21.7512	0.11532
21.7613	0.07285
21.7715	0.02967
21.7816	0.08762
21.7917	0.09205
21.8019	0.02834
21.812	0.06793
21.8221	0.0533
21.8322	0.0526
21.8424	0.05485
21.8525	0.07025
21.8626	0.03952
21.8727	0.04107
21.8829	0.04845
21.893	0.07046
21.9031	0.05513
21.9132	0.07348
21.9234	0.05302
21.9335	0.06842
21.9436	0.04943
21.9538	0.07362
21.9639	0.04219
21.974	0.05541
21.9841	0.04156
21.9943	0.068
22.0044	0.05851
22.0145	0.06223
22.0246	0.07911
22.0348	0.05063
22.0449	0.0514
22.055	0.06758
22.0652	0.05365
22.0753	0.0545
22.0854	0.0699
22.0955	0.08171
22.1057	0.05168
22.1158	0.06202
22.1259	0.06793
22.136	0.0365
22.1462	0.03952
22.1563	0.05569
22.1664	0.08206
22.1765	0.0455
22.1867	0.09317
22.1968	0.08157
22.2069	0.04057
22.2171	0.06483
22.2272	0.07805
22.2373	0.02756
22.2474	0.0694
22.2576	0.07095
22.2677	0.06589
22.2778	0.06596
22.2879	0.06455
22.2981	0.05583
22.3082	0.08516
22.3183	0.05007
22.3284	0.05091
22.3386	0.06779
22.3487	0.05471
22.3588	0.06575
22.369	0.05921
22.3791	0.04979
22.3892	0.0462
22.3993	0.07046
22.4095	0.06026
22.4196	0.05084
22.4297	0.06701
22.4398	0.06272
22.45	0.05175
22.4601	0.05843
22.4702	0.02925
22.4803	0.07911
22.4905	0.0763
22.5006	0.05513
22.5107	0.06547
22.5209	0.06624
22.531	0.059
22.5411	0.0789
22.5512	0.04817
22.5614	0.09732
22.5715	0.05274
22.5816	0.04627
22.5917	0.07707
22.6019	0.05815
22.612	0.08312
22.6221	0.05246
22.6322	0.06061
22.6424	0.06511
22.6525	0.04318
22.6626	0.04472
22.6728	0.07271
22.6829	0.05815
22.693	0.07876
22.7031	0.05464
22.7133	0.05105
22.7234	0.04529
22.7335	0.0564
22.7436	0.06603
22.7538	0.04782
22.7639	0.05154
22.774	0.07433
22.7842	0.05759
22.7943	0.08115
22.8044	0.05197
22.8145	0.05865
22.8247	0.05872
22.8348	0.07644
22.8449	0.06919
22.855	0.07074
22.8652	0.06497
22.8753	0.0263
22.8854	0.04838
22.8955	0.0917
22.9057	0.04416
22.9158	0.03621
22.9259	0.05464
22.9361	0.10006
22.9462	0.06279
22.9563	0.04381
22.9664	0.04979
22.9766	0.06744
22.9867	0.05429
22.9968	0.07123
23.0069	0.07644
23.0171	0.06188
23.0272	0.06125
23.0373	0.06054
23.0474	0.06357
23.0576	0.07833
23.0677	0.04613
23.0778	0.05063
23.088	0.05731
23.0981	0.06322
23.1082	0.05527
23.1183	0.06926
23.1285	0.08544
23.1386	0.06434
23.1487	0.10393
23.1588	0.09085
23.169	0.04845
23.1791	0.08002
23.1892	0.04423
23.1993	0.0597
23.2095	0.04585
23.2196	0.07236
23.2297	0.06146
23.2399	0.07981
23.25	0.09458
23.2601	0.04043
23.2702	0.05154
23.2804	0.05386
23.2905	0.02756
23.3006	0.06209
23.3107	0.08783
23.3209	0.07475
23.331	0.08066
23.3411	0.06104
23.3512	0.07869
23.3614	0.04655
23.3715	0.06132
23.3816	0.07018
23.3918	0.06519
23.4019	0.07109
23.412	0.08516
23.4221	0.0706
23.4323	0.08825
23.4424	0.05907
23.4525	0.05112
23.4626	0.02707
23.4728	0.05042
23.4829	0.06279
23.493	0.05759
23.5032	0.06856
23.5133	0.05893
23.5234	0.07496
23.5335	0.0661
23.5437	0.06385
23.5538	0.05865
23.5639	0.08206
23.574	0.07025
23.5842	0.07095
23.5943	0.06575
23.6044	0.05759
23.6145	0.05759
23.6247	0.05604
23.6348	0.05379
23.6449	0.08305
23.6551	0.05
23.6652	0.08073
23.6753	0.07257
23.6854	0.06301
23.6956	0.06146
23.7057	0.068
23.7158	0.03425
23.7259	0.06132
23.7361	0.08178
23.7462	0.04437
23.7563	0.07798
23.7664	0.08748
23.7766	0.04936
23.7867	0.04782
23.7968	0.07855
23.807	0.03157
23.8171	0.07187
23.8272	0.04761
23.8373	0.04901
23.8475	0.06947
23.8576	0.06434
23.8677	0.0687
23.8778	0.04669
23.888	0.07883
23.8981	0.06779
23.9082	0.06118
23.9183	0.045
23.9285	0.04866
23.9386	0.07566
23.9487	0.07419
23.9589	0.05218
23.969	0.09388
23.9791	0.06891
23.9892	0.06308
23.9994	0.06005
24.0095	0.0417
24.0196	0.07981
24.0297	0.08705
24.0399	0.06139
24.05	0.06139
24.0601	0.05035
24.0702	0.05618
24.0804	0.0803
24.0905	0.07004
24.1006	0.05534
24.1108	0.05386
24.1209	0.03621
24.131	0.05675
24.1411	0.06547
24.1513	0.06547
24.1614	0.05295
24.1715	0.07201
24.1816	0.08438
24.1918	0.03973
24.2019	0.06969
24.212	0.07918
24.2222	0.06526
24.2323	0.07988
24.2424	0.02785
24.2525	0.06448
24.2627	0.04908
24.2728	0.0893
24.2829	0.05562
24.293	0.07025
24.3032	0.08783
24.3133	0.06582
24.3234	0.08776
24.3335	0.05112
24.3437	0.05112
24.3538	0.06357
24.3639	0.06575
24.3741	0.0635
24.3842	0.07672
24.3943	0.08909
24.4044	0.0803
24.4146	0.05028
24.4247	0.06054
24.4348	0.05682
24.4449	0.04219
24.4551	0.06195
24.4652	0.05246
24.4753	0.05682
24.4854	0.05752
24.4956	0.07587
24.5057	0.06118
24.5158	0.0597
24.526	0.06779
24.5361	0.06779
24.5462	0.05457
24.5563	0.06118
24.5665	0.07946
24.5766	0.06554
24.5867	0.07137
24.5968	0.03621
24.607	0.02447
24.6171	0.07201
24.6272	0.08663
24.6373	0.06462
24.6475	0.05942
24.6576	0.04254
24.6677	0.07109
24.6779	0
24.688	0.09078
24.6981	0.0365
24.7082	0.04156
24.7184	0.04887
24.7285	0.08691
24.7386	0.07222
24.7487	0.05386
24.7589	0.06631
24.769	0.0853
24.7791	0.04275
24.7892	0.05808
24.7994	0.06392
24.8095	0.06244
24.8196	0.07264
24.8298	0.06673
24.8399	0.08572
24.85	0.06962
24.8601	0.07032
24.8703	0.04831
24.8804	0.06068
24.8905	0.05042
24.9006	0.03425
24.9108	0.06575
24.9209	0.08621
24.931	0.0796
24.9412	0.04149
24.9513	0.04219
24.9614	0.03628
24.9715	0.0758
24.9817	0.07067
24.9918	0.03544
25.0019	0.08087
25.012	0.05007
25.0222	0.05295
25.0323	0.06322
25.0424	0.04704
25.0525	0.05436
25.0627	0.05654
25.0728	0.05358
25.0829	0.077
25.0931	0.08945
25.1032	0.0616
25.1133	0.06083
25.1234	0.06596
25.1336	0.05569
25.1437	0.03734
25.1538	0.04901
25.1639	0.04613
25.1741	0.07468
25.1842	0.01238
25.1943	0.06947
25.2044	0.05485
25.2146	0.07018
25.2247	0.068
25.2348	0.07088
25.245	0.04381
[truncated: 5,407 more rows]
