# Supplementary material for: Introducing Materials Science: Experimenting with Magnetic Nanomaterials in the Undergraduate Chemistry Laboratory
Source: J Chem Educ. 2023 May 8;100(6):2387–93. doi: 10.1021/acs.jchemed.3c00121 (PMC10269328; doi:10.1021/acs.jchemed.3c00121)
Supplement: Supplementary file 5 — ed3c00121_si_005.txt [file ed3c00121_si_005.txt]

5.0016	0.04056
5.0117	0.02411
5.0218	0.03404
5.0319	0.02892
5.0421	0.03822
5.0522	0.03442
5.0623	0.02993
5.0725	0.04126
5.0826	0.04727
5.0927	0.05859
5.1028	0.02379
5.113	0.03708
5.1231	0.03721
5.1332	0.04265
5.1433	0.02297
5.1535	0.0429
5.1636	0.03967
5.1737	0.04841
5.1838	0.03797
5.194	0.03214
5.2041	0.03556
5.2142	0.06074
5.2244	0.05037
5.2345	0.03531
5.2446	0.04663
5.2547	0.05404
5.2649	0.03898
5.275	0.03784
5.2851	0.05575
5.2952	0.06777
5.3054	0.06062
5.3155	0.07062
5.3256	0.04442
5.3357	0.04784
5.3459	0.04663
5.356	0.04417
5.3661	0.04562
5.3763	0.0517
5.3864	0.07226
5.3965	0.04474
5.4066	0.03626
5.4168	0.03183
5.4269	0.04448
5.437	0.06106
5.4471	0.0467
5.4573	0.04689
5.4674	0.04436
5.4775	0.02803
5.4876	0.03733
5.4978	0.07163
5.5079	0.04929
5.518	0.03746
5.5282	0.03948
5.5383	0.03031
5.5484	0.04682
5.5585	0.05214
5.5687	0.04891
5.5788	0.07466
5.5889	0.05891
5.599	0.04644
5.6092	0.05106
5.6193	0.03006
5.6294	0.06967
5.6395	0.0374
5.6497	0.04208
5.6598	0.05397
5.6699	0.0422
5.6801	0.0772
5.6902	0.05087
5.7003	0.06144
5.7104	0.06878
5.7206	0.05366
5.7307	0.0386
5.7408	0.06695
5.7509	0.07232
5.7611	0.04075
5.7712	0.0441
5.7813	0.05005
5.7915	0.03562
5.8016	0.05416
5.8117	0.06872
5.8218	0.08327
5.832	0.05302
5.8421	0.03727
5.8522	0.04923
5.8623	0.07498
5.8725	0.04999
5.8826	0.05733
5.8927	0.03828
5.9028	0.02911
5.913	0.04151
5.9231	0.03613
5.9332	0.04524
5.9434	0.06093
5.9535	0.05094
5.9636	0.06207
5.9737	0.06062
5.9839	0.04467
5.994	0.06239
6.0041	0.04841
6.0142	0.05954
6.0244	0.04493
6.0345	0.04284
6.0446	0.05657
6.0547	0.07555
6.0649	0.05043
6.075	0.05423
6.0851	0.05745
6.0953	0.06131
6.1054	0.05524
6.1155	0.07625
6.1256	0.02803
6.1358	0.06612
6.1459	0.04296
6.156	0.05739
6.1661	0.03815
6.1763	0.06574
6.1864	0.03664
6.1965	0.02398
6.2066	0.0503
6.2168	0.03765
6.2269	0.05998
6.237	0.0579
6.2472	0.06441
6.2573	0.03328
6.2674	0.0622
6.2775	0.05556
6.2877	0.05739
6.2978	0.04746
6.3079	0.06448
6.318	0.05119
6.3282	0.04714
6.3383	0.02993
6.3484	0.04695
6.3585	0.04094
6.3687	0.02898
6.3788	0.0374
6.3889	0.06359
6.3991	0.04758
6.4092	0.06391
6.4193	0.05979
6.4294	0.05037
6.4396	0.04891
6.4497	0.056
6.4598	0.04069
6.4699	0.05897
6.4801	0.04233
6.4902	0.04676
6.5003	0.06309
6.5105	0.05435
6.5206	0.0305
6.5307	0.0534
6.5408	0.04929
6.551	0.04315
6.5611	0.03512
6.5712	0.03955
6.5813	0.05258
6.5915	0.07416
6.6016	0.04632
6.6117	0.04549
6.6218	0.05923
6.632	0.04391
6.6421	0.04372
6.6522	0.04031
6.6624	0.0553
6.6725	0.03537
6.6826	0.0715
6.6927	0.05416
6.7029	0.05467
6.713	0.05518
6.7231	0.03265
6.7332	0.05752
6.7434	0.04423
6.7535	0.07504
6.7636	0.06106
6.7737	0.03126
6.7839	0.03702
6.794	0.05138
6.8041	0.0374
6.8143	0.02936
6.8244	0.04701
6.8345	0.01525
6.8446	0.0579
6.8548	0.04986
6.8649	0.05106
6.875	0.03379
6.8851	0.04619
6.8953	0.03746
6.9054	0.06498
6.9155	0.0293
6.9256	0.02449
6.9358	0.05669
6.9459	0.02493
6.956	0.04847
6.9662	0.07074
6.9763	0.0548
6.9864	0.06524
6.9965	0.04271
7.0067	0.04258
7.0168	0.06682
7.0269	0.04556
7.037	0.05733
7.0472	0.05783
7.0573	0.05707
7.0674	0.05954
7.0775	0.04296
7.0877	0.02835
7.0978	0.05524
7.1079	0.05378
7.1181	0.06422
7.1282	0.02322
7.1383	0.06264
7.1484	0.06979
7.1586	0.01822
7.1687	0.05961
7.1788	0.05359
7.1889	0.06796
7.1991	0.03948
7.2092	0.04334
7.2193	0.03664
7.2294	0.03385
7.2396	0.04429
7.2497	0.0534
7.2598	0.04012
7.27	0.03075
7.2801	0.04448
7.2902	0.04239
7.3003	0.04954
7.3105	0.04347
7.3206	0.0572
7.3307	0.04986
7.3408	0.02272
7.351	0.05486
7.3611	0.0436
7.3712	0.04543
7.3814	0.04271
7.3915	0.0472
7.4016	0.08004
7.4117	0.03246
7.4219	0.05739
7.432	0.03486
7.4421	0.06182
7.4522	0.06169
7.4624	0.04581
7.4725	0.06479
7.4826	0.05543
7.4927	0.05998
7.5029	0.06055
7.513	0.05581
7.5231	0.04119
7.5333	0.051
7.5434	0.05353
7.5535	0.07517
7.5636	0.06321
7.5738	0.05258
7.5839	0.07555
7.594	0.04379
7.6041	0.08061
7.6143	0.03834
7.6244	0.01316
7.6345	0.0467
7.6446	0.0374
7.6548	0.04322
7.6649	0.0629
7.675	0.0529
7.6852	0.0522
7.6953	0.04088
7.7054	0.01443
7.7155	0.04334
7.7257	0.03929
7.7358	0.05435
7.7459	0.05227
7.756	0.04296
7.7662	0.0343
7.7763	0.03822
7.7864	0.046
7.7965	0.02613
7.8067	0.04322
7.8168	0.03917
7.8269	0.04037
7.8371	0.07656
7.8472	0.05208
7.8573	0.05068
7.8674	0.03613
7.8776	0.0367
7.8877	0.02145
7.8978	0.04486
7.9079	0.06827
7.9181	0.03037
7.9282	0.04258
7.9383	0.03759
7.9484	0.04056
7.9586	0.04423
7.9687	0.05904
7.9788	0.05739
7.989	0.05973
7.9991	0.01721
8.0092	0.04062
8.0193	0.05151
8.0295	0.01626
8.0396	0.0522
8.0497	0.05321
8.0598	0.04562
8.07	0.0262
8.0801	0.05556
8.0902	0.0348
8.1004	0.04436
8.1105	0.04733
8.1206	0.05227
8.1307	0.06188
8.1409	0.04967
8.151	0.06517
8.1611	0.03986
8.1712	0.07049
8.1814	0.04973
8.1915	0.05537
8.2016	0.03594
8.2117	0.03632
8.2219	0.05644
8.232	0.04758
8.2421	0.06176
8.2523	0.05948
8.2624	0.03809
8.2725	0.05492
8.2826	0.08624
8.2928	0.05758
8.3029	0.05929
8.313	0.06555
8.3231	0.07118
8.3333	0.04714
8.3434	0.0541
8.3535	0.0472
8.3636	0.04954
8.3738	0.07492
8.3839	0.04765
8.394	0.06581
8.4042	0.06353
8.4143	0.06252
8.4244	0.03126
8.4345	0.05866
8.4447	0.02411
8.4548	0.06796
8.4649	0.06897
8.475	0.01266
8.4852	0.04138
8.4953	0.04176
8.5054	0.02955
8.5155	0.06359
8.5257	0.02702
8.5358	0.07947
8.5459	0.07985
8.5561	0.06638
8.5662	0.04828
8.5763	0.01506
8.5864	0.04309
8.5966	0.04277
8.6067	0.04581
8.6168	0.05011
8.6269	0.04126
8.6371	0.06473
8.6472	0.0486
8.6573	0.06416
8.6674	0.05726
8.6776	0.04182
8.6877	0.04752
8.6978	0.05119
8.708	0.07922
8.7181	0.04138
8.7282	0.06486
8.7383	0.03752
8.7485	0.0386
8.7586	0.05214
8.7687	0.0591
8.7788	0.04107
8.789	0.05397
8.7991	0.04246
8.8092	0.04549
8.8194	0.04651
8.8295	0.05486
8.8396	0.05258
8.8497	0.051
8.8599	0.03094
8.87	0.06233
8.8801	0.07523
8.8902	0.06245
8.9004	0.0503
8.9105	0.08694
8.9206	0.07745
8.9307	0.04619
8.9409	0.07296
8.951	0.05094
8.9611	0.06846
8.9713	0.05302
8.9814	0.04815
8.9915	0.05189
9.0016	0.06676
9.0118	0.07308
9.0219	0.0491
9.032	0.07916
9.0421	0.06903
9.0523	0.06745
9.0624	0.07182
9.0725	0.07024
9.0826	0.06732
9.0928	0.09213
9.1029	0.04372
9.113	0.08036
9.1232	0.04587
9.1333	0.07327
9.1434	0.07372
9.1535	0.09453
9.1637	0.06789
9.1738	0.08941
9.1839	0.07859
9.194	0.05068
9.2042	0.09523
9.2143	0.07391
9.2244	0.06378
9.2345	0.07935
9.2447	0.09093
9.2548	0.08479
9.2649	0.09175
9.2751	0.09548
9.2852	0.09789
9.2953	0.07391
9.3054	0.09605
9.3156	0.09118
9.3257	0.08504
9.3358	0.11839
9.3459	0.07005
9.3561	0.05929
9.3662	0.08144
9.3763	0.08118
9.3864	0.10206
9.3966	0.06688
9.4067	0.0989
9.4168	0.09801
9.427	0.07865
9.4371	0.10149
9.4472	0.08877
9.4573	0.07334
9.4675	0.09947
9.4776	0.10257
9.4877	0.11219
9.4978	0.07637
9.508	0.10909
9.5181	0.08713
9.5282	0.11257
9.5384	0.0939
9.5485	0.08903
9.5586	0.08156
9.5687	0.07542
9.5789	0.09827
9.589	0.06834
9.5991	0.082
9.6092	0.09428
9.6194	0.10061
9.6295	0.07998
9.6396	0.08504
9.6497	0.08808
9.6599	0.07403
9.67	0.04879
9.6801	0.08346
9.6903	0.08327
9.7004	0.07973
9.7105	0.06239
9.7206	0.08915
9.7308	0.07707
9.7409	0.07625
9.751	0.08586
9.7611	0.09953
9.7713	0.06505
9.7814	0.0846
9.7915	0.08302
9.8016	0.05182
9.8118	0.0839
9.8219	0.09358
9.832	0.06441
9.8422	0.08789
9.8523	0.10548
9.8624	0.06441
9.8725	0.08333
9.8827	0.0989
9.8928	0.09934
9.9029	0.09257
9.913	0.07656
9.9232	0.09871
9.9333	0.08466
9.9434	0.08188
9.9535	0.08757
9.9637	0.09529
9.9738	0.08454
9.9839	0.0896
9.9941	0.10124
10.0042	0.09909
10.0143	0.09295
10.0244	0.07232
10.0346	0.06416
10.0447	0.07916
10.0548	0.06511
10.0649	0.08998
10.0751	0.08055
10.0852	0.09219
10.0953	0.06302
10.1054	0.0865
10.1156	0.09226
10.1257	0.03733
10.1358	0.10238
10.146	0.05347
10.1561	0.08156
10.1662	0.07346
10.1763	0.08055
10.1865	0.08498
10.1966	0.08409
10.2067	0.1294
10.2168	0.05739
10.227	0.09276
10.2371	0.07479
10.2472	0.09434
10.2574	0.07441
10.2675	0.05511
10.2776	0.08257
10.2877	0.07517
10.2979	0.09143
10.308	0.08928
10.3181	0.07264
10.3282	0.07175
10.3384	0.09403
10.3485	0.09314
10.3586	0.09036
10.3687	0.09941
10.3789	0.0715
10.389	0.07795
10.3991	0.07707
10.4093	0.06441
10.4194	0.08859
10.4295	0.07985
10.4396	0.08036
10.4498	0.06827
10.4599	0.08264
10.47	0.06992
10.4801	0.0908
10.4903	0.11573
10.5004	0.09972
10.5105	0.10681
10.5206	0.0901
10.5308	0.06492
10.5409	0.08125
10.551	0.07118
10.5612	0.11712
10.5713	0.08928
10.5814	0.06865
10.5915	0.06062
10.6017	0.09339
10.6118	0.09453
10.6219	0.07264
10.632	0.0777
10.6422	0.08017
10.6523	0.08593
10.6624	0.08909
10.6725	0.09947
10.6827	0.11181
10.6928	0.07935
10.7029	0.04891
10.7131	0.08169
10.7232	0.09732
10.7333	0.09523
10.7434	0.11149
10.7536	0.06916
10.7637	0.07561
10.7738	0.08998
10.7839	0.11155
10.7941	0.07713
10.8042	0.08681
10.8143	0.08934
10.8244	0.08321
10.8346	0.09491
10.8447	0.07169
10.8548	0.08144
10.865	0.08852
10.8751	0.08776
10.8852	0.12453
10.8953	0.08941
10.9055	0.07675
10.9156	0.08055
10.9257	0.10345
10.9358	0.07561
10.946	0.05568
10.9561	0.10959
10.9662	0.06593
10.9764	0.05986
10.9865	0.06827
10.9966	0.09188
11.0067	0.06606
11.0169	0.11206
11.027	0.09542
11.0371	0.10516
11.0472	0.0391
11.0574	0.06796
11.0675	0.06125
11.0776	0.08416
11.0877	0.06688
11.0979	0.05885
11.108	0.09491
11.1181	0.08688
11.1283	0.08283
11.1384	0.05631
11.1485	0.10035
11.1586	0.10086
11.1688	0.06707
11.1789	0.09529
11.189	0.07277
11.1991	0.07656
11.2093	0.05011
11.2194	0.09213
11.2295	0.0808
11.2396	0.08397
11.2498	0.03113
11.2599	0.08435
11.27	0.05986
11.2802	0.05378
11.2903	0.10308
11.3004	0.05353
11.3105	0.07777
11.3207	0.07302
11.3308	0.10985
11.3409	0.082
11.351	0.09244
11.3612	0.06796
11.3713	0.07966
11.3814	0.0703
11.3915	0.07087
11.4017	0.08593
11.4118	0.06403
11.4219	0.07378
11.4321	0.09738
11.4422	0.05378
11.4523	0.08004
11.4624	0.08517
11.4726	0.05872
11.4827	0.10206
11.4928	0.05321
11.5029	0.07745
11.5131	0.05492
11.5232	0.07327
11.5333	0.06195
11.5434	0.05397
11.5536	0.08745
11.5637	0.061
11.5738	0.09251
11.584	0.07391
11.5941	0.05998
11.6042	0.06315
11.6143	0.06106
11.6245	0.06562
11.6346	0.05954
11.6447	0.07922
11.6548	0.07055
11.665	0.04537
11.6751	0.06239
11.6852	0.07745
11.6954	0.06682
11.7055	0.08713
11.7156	0.07188
11.7257	0.04676
11.7359	0.07169
11.746	0.04587
11.7561	0.0405
11.7662	0.05885
11.7764	0.06271
11.7865	0.06986
11.7966	0.05068
11.8067	0.0486
11.8169	0.04518
11.827	0.07606
11.8371	0.06676
11.8473	0.03765
11.8574	0.04284
11.8675	0.06713
11.8776	0.06112
11.8878	0.05309
11.8979	0.08795
11.908	0.06081
11.9181	0.08972
11.9283	0.08567
11.9384	0.07043
11.9485	0.05979
11.9586	0.07682
11.9688	0.06422
11.9789	0.07802
11.989	0.04296
11.9992	0.05935
12.0093	0.07441
12.0194	0.05916
12.0295	0.08346
12.0397	0.05246
12.0498	0.06093
12.0599	0.05492
12.07	0.10225
12.0802	0.09295
12.0903	0.08365
12.1004	0.07435
12.1105	0.06834
12.1207	0.05378
12.1308	0.04644
12.1409	0.06745
12.1511	0.03834
12.1612	0.08574
12.1713	0.06789
12.1814	0.03284
12.1916	0.0565
12.2017	0.0703
12.2118	0.05967
12.2219	0.05366
12.2321	0.08327
12.2422	0.08314
12.2523	0.06005
12.2624	0.09226
12.2726	0.04866
12.2827	0.0677
12.2928	0.07758
12.303	0.07289
12.3131	0.05435
12.3232	0.04436
12.3333	0.05619
12.3435	0.06865
12.3536	0.07321
12.3637	0.08631
12.3738	0.06713
12.384	0.0486
12.3941	0.0591
12.4042	0.07087
12.4144	0.06625
12.4245	0.06745
12.4346	0.08783
12.4447	0.06802
12.4549	0.06929
12.465	0.05866
12.4751	0.03689
12.4852	0.07966
12.4954	0.07428
12.5055	0.04132
12.5156	0.04916
12.5257	0.07087
12.5359	0.07871
12.546	0.04505
12.5561	0.07201
12.5663	0.05809
12.5764	0.04024
12.5865	0.06195
12.5966	0.10478
12.6068	0.06119
12.6169	0.04733
12.627	0.06239
12.6371	0.03664
12.6473	0.05505
12.6574	0.05435
12.6675	0.0708
12.6776	0.04505
12.6878	0.04303
12.6979	0.05878
12.708	0.06005
12.7182	0.05543
12.7283	0.05075
12.7384	0.08631
12.7485	0.03879
12.7587	0.03018
12.7688	0.07036
12.7789	0.05252
12.789	0.06036
12.7992	0.0386
12.8093	0.05372
12.8194	0.06157
12.8295	0.07473
12.8397	0.06808
12.8498	0.06543
12.8599	0.05878
12.8701	0.08384
12.8802	0.03961
12.8903	0.05543
12.9004	0.0422
12.9106	0.05334
12.9207	0.0329
12.9308	0.04803
12.9409	0.03417
12.9511	0.03872
12.9612	0.05385
12.9713	0.06239
12.9814	0.06176
12.9916	0.06631
13.0017	0.0584
13.0118	0.07745
13.022	0.04973
13.0321	0.06555
13.0422	0.0622
13.0523	0.05163
13.0625	0.10434
13.0726	0.03119
13.0827	0.01734
13.0928	0.05549
13.103	0.03575
13.1131	0.03898
13.1232	0.08643
13.1334	0.06201
13.1435	0.06397
13.1536	0.07846
13.1637	0.0646
13.1739	0.0534
13.184	0.05467
13.1941	0.0441
13.2042	0.09289
13.2144	0.05467
13.2245	0.05132
13.2346	0.06188
13.2447	0.07308
13.2549	0.06777
13.265	0.0691
13.2751	0.05454
13.2853	0.06245
13.2954	0.05587
13.3055	0.07169
13.3156	0.07232
13.3258	0.05125
13.3359	0.0486
13.346	0.05518
13.3561	0.06441
13.3663	0.09403
13.3764	0.0703
13.3865	0.03341
13.3966	0.06897
13.4068	0.07093
13.4169	0.036
13.427	0.06435
13.4372	0.0815
13.4473	0.06169
13.4574	0.06043
13.4675	0.07751
13.4777	0.03335
13.4878	0.06302
13.4979	0.07821
13.508	0.04923
13.5182	0.06239
13.5283	0.04258
13.5384	0.06638
13.5485	0.03866
13.5587	0.06701
13.5688	0.05315
13.5789	0.04657
13.5891	0.05385
13.5992	0.03936
13.6093	0.04132
13.6194	0.06574
13.6296	0.0486
13.6397	0.03872
13.6498	0.04992
13.6599	0.07239
13.6701	0.03221
13.6802	0.05524
13.6903	0.02696
13.7004	0.05663
13.7106	0.05005
13.7207	0.04739
13.7308	0.03556
13.741	0.0672
13.7511	0.05802
13.7612	0.07321
13.7713	0.05935
13.7815	0.04619
13.7916	0.07194
13.8017	0.06271
13.8118	0.03569
13.822	0.041
13.8321	0.04758
13.8422	0.03974
13.8523	0.06479
13.8625	0.03581
13.8726	0.05366
13.8827	0.04309
13.8929	0.02601
13.903	0.05701
13.9131	0.05176
13.9232	0.05049
13.9334	0.04657
13.9435	0.06239
13.9536	0.0565
13.9637	0.07498
13.9739	0.04138
13.984	0.05853
13.9941	0.04341
14.0043	0.04018
14.0144	0.07049
14.0245	0.05144
14.0346	0.0772
14.0448	0.04885
14.0549	0.05613
14.065	0.05353
14.0751	0.08852
14.0853	0.04638
14.0954	0.0517
14.1055	0.0708
14.1156	0.03265
14.1258	0.04391
14.1359	0.03733
14.146	0.0591
14.1562	0.04929
14.1663	0.03613
14.1764	0.05132
14.1865	0.04872
14.1967	0.05144
14.2068	0.02974
14.2169	0.05283
14.227	0.0522
14.2372	0.03841
14.2473	0.05359
14.2574	0.05562
14.2675	0.04056
14.2777	0.07289
14.2878	0.06372
14.2979	0.06043
14.3081	0.05524
14.3182	0.06517
14.3283	0.04081
14.3384	0.09561
14.3486	0.04486
14.3587	0.05151
14.3688	0.05885
14.3789	0.01936
14.3891	0.05499
14.3992	0.08144
14.4093	0.05904
14.4194	0.05315
14.4296	0.05189
14.4397	0.08492
14.4498	0.04347
14.46	0.08175
14.4701	0.08447
14.4802	0.06074
14.4903	0.06416
14.5005	0.06416
14.5106	0.04644
14.5207	0.03265
14.5308	0.05189
14.541	0.07498
14.5511	0.04474
14.5612	0.06391
14.5713	0.07713
14.5815	0.07852
14.5916	0.06017
14.6017	0.07536
14.6119	0.07675
14.622	0.04916
14.6321	0.04923
14.6422	0.04334
14.6524	0.07372
14.6625	0.03556
14.6726	0.04689
14.6827	0.05549
14.6929	0.06549
14.703	0.02531
14.7131	0.05372
14.7233	0.04391
14.7334	0.0684
14.7435	0.06321
14.7536	0.04613
14.7638	0.04619
14.7739	0.06606
14.784	0.04043
14.7941	0.03917
14.8043	0.06498
14.8144	0.06701
14.8245	0.00848
14.8346	0.04277
14.8448	0.02639
14.8549	0.03499
14.865	0.05669
14.8752	0.05404
14.8853	0.0646
14.8954	0.05537
14.9055	0.06328
14.9157	0.05663
14.9258	0.02961
14.9359	0.06853
14.946	0.07112
14.9562	0.0672
14.9663	0.06125
14.9764	0.0553
14.9865	0.04935
14.9967	0.04999
15.0068	0.06188
15.0169	0.04537
15.0271	0.04606
15.0372	0.08694
15.0473	0.05264
15.0574	0.06252
15.0676	0.05328
15.0777	0.0355
15.0878	0.03683
15.0979	0.03025
15.1081	0.06846
15.1182	0.0579
15.1283	0.07112
15.1384	0.06846
15.1486	0.06783
15.1587	0.04676
15.1688	0.06062
15.179	0.05334
15.1891	0.07112
15.1992	0.04543
15.2093	0.05796
15.2195	0.05998
15.2296	0.06131
15.2397	0.07055
15.2498	0.05208
15.26	0.02835
15.2701	0.07321
15.2802	0.04423
15.2903	0.07587
15.3005	0.04885
15.3106	0.03898
15.3207	0.06802
15.3309	0.04695
15.341	0.05948
15.3511	0.07201
15.3612	0.05948
15.3714	0.0615
15.3815	0.04176
15.3916	0.05758
15.4017	0.04043
15.4119	0.03784
15.422	0.06157
15.4321	0.07087
15.4423	0.07878
15.4524	0.02803
15.4625	0.06891
15.4726	0.05581
15.4828	0.05847
15.4929	0.08156
15.503	0.07631
15.5131	0.02822
15.5233	0.06182
15.5334	0.06581
15.5435	0.02037
15.5536	0.05334
15.5638	0.02835
15.5739	0
15.584	0.0765
15.5942	0.05087
15.6043	0.0634
15.6144	0.06543
15.6245	0.06214
15.6347	0.08131
15.6448	0.07144
15.6549	0.0629
15.665	0.02139
15.6752	0.05834
15.6853	0.03733
15.6954	0.04391
15.7055	0.04594
15.7157	0.04467
15.7258	0.06315
15.7359	0.04474
15.7461	0.06587
15.7562	0.05935
15.7663	0.08181
15.7764	0.04556
15.7866	0.06739
15.7967	0.04695
15.8068	0.05688
15.8169	0.08795
15.8271	0.06555
15.8372	0.05043
15.8473	0.07226
15.8574	0.06903
15.8676	0.04663
15.8777	0.05391
15.8878	0.07378
15.898	0.05271
15.9081	0.03891
15.9182	0.02645
15.9283	0.03765
15.9385	0.05473
15.9486	0.06657
15.9587	0.0672
15.9688	0.04872
15.979	0.06853
15.9891	0.08232
15.9992	0.04739
16.0093	0.07106
16.0195	0.04866
16.0296	0.05125
16.0397	0.04467
16.0499	0.05847
16.06	0.0453
16.0701	0.05777
16.0802	0.03208
16.0904	0.03999
16.1005	0.0479
16.1106	0.07226
16.1207	0.04916
16.1309	0.06365
16.141	0.07024
16.1511	0.04847
16.1613	0.0491
16.1714	0.05372
16.1815	0.05834
16.1916	0.06296
16.2018	0.04512
16.2119	0.03063
16.222	0.05499
16.2321	0.08529
16.2423	0.07739
16.2524	0.07739
16.2625	0.06157
16.2726	0.03853
16.2828	0.03917
16.2929	0.04442
16.303	0.05233
16.3132	0.06422
16.3233	0.04182
16.3334	0.06751
16.3435	0.05366
16.3537	0.06619
16.3638	0.06555
16.3739	0.04973
16.384	0.04904
16.3942	0.03524
16.4043	0.05239
16.4144	0.06751
16.4245	0.06555
16.4347	0.05499
16.4448	0.04512
16.4549	0.04119
16.4651	0.06296
16.4752	0.06359
16.4853	0.05239
16.4954	0.05043
16.5056	0.05638
16.5157	0.06827
16.5258	0.06897
16.5359	0.0472
16.5461	0.03006
16.5562	0.08612
16.5663	0.04398
16.5764	0.05189
16.5866	0.04594
16.5967	0.04796
16.6068	0.05195
16.617	0.04866
16.6271	0.0572
16.6372	0.05859
16.6473	0.05461
16.6575	0.05068
16.6676	0.04214
16.6777	0.07182
16.6878	0.07182
16.698	0.03955
16.7081	0.07321
16.7182	0.06005
16.7283	0.05087
16.7385	0.05613
16.7486	0.05948
16.7587	0.03904
16.7689	0.05619
16.779	0.05758
16.7891	0.04309
16.7992	0.07144
16.8094	0.0517
16.8195	0.05897
16.8296	0.0386
16.8397	0.0498
16.8499	0.03866
16.86	0.07492
16.8701	0.05916
16.8803	0.05524
16.8904	0.05391
16.9005	0.03088
16.9106	0.03752
16.9208	0.04088
16.9309	0.02639
16.941	0.04088
16.9511	0.04879
16.9613	0.05011
16.9714	0.03626
16.9815	0.0441
16.9916	0.05663
17.0018	0.05138
17.0119	0.05594
17.022	0.02828
17.0322	0.05992
17.0423	0.02892
17.0524	0.02892
17.0625	0.03746
17.0727	0.07106
17.0828	0.0348
17.0929	0.05132
17.103	0.04341
17.1132	0.03284
17.1233	0.046
17.1334	0.03676
17.1435	0.0684
17.1537	0.04733
17.1638	0.05391
17.1739	0.05195
17.1841	0.04467
17.1942	0.09282
17.2043	0.0467
17.2144	0.04537
17.2246	0.04075
17.2347	0.07308
17.2448	0.0467
17.2549	0.06581
17.2651	0.0553
17.2752	0.05859
17.2853	0.05068
17.2954	0.05264
17.3056	0.05138
17.3157	0.05138
17.3258	0.04872
17.336	0.06195
17.3461	0.0448
17.3562	0.05669
17.3663	0.04613
17.3765	0.05277
17.3866	0.02246
17.3967	0.02904
17.4068	0.05138
17.417	0.02569
17.4271	0.05866
17.4372	0.05334
17.4473	0.05663
17.4575	0.05594
17.4676	0.05992
17.4777	0.05132
17.4879	0.04935
17.498	0.05264
17.5081	0.07043
17.5182	0.04467
17.5284	0.05195
17.5385	0.03543
17.5486	0.05391
17.5587	0.04796
17.5689	0.03214
17.579	0.04796
17.5891	0.05125
17.5993	0.01759
17.6094	0.08289
17.6195	0.0677
17.6296	0.06441
17.6398	0.0262
17.6499	0.05385
17.66	0.06112
17.6701	0.04069
17.6803	0.06441
17.6904	0.06638
17.7005	0.02949
17.7106	0.04069
17.7208	0.06112
17.7309	0.05714
17.741	0.03411
17.7512	0.05056
17.7613	0.07435
17.7714	0.03411
17.7815	0.04271
17.7917	0.0803
17.8018	0.046
17.8119	0.06049
17.822	0.05328
17.8322	0.05132
17.8423	0.0467
17.8524	0.06846
17.8625	0.05726
17.8727	0.02366
17.8828	0.03815
17.8929	0.0553
17.9031	0.02898
17.9132	0.0534
17.9233	0.031
17.9334	0.0231
17.9436	0.05075
17.9537	0.04815
17.9638	0.06922
17.9739	0.05802
17.9841	0.07777
17.9942	0.05138
18.0043	0.06328
18.0144	0.04942
18.0246	0.05929
18.0347	0.04081
18.0448	0.08238
18.055	0.03094
18.0651	0.04151
18.0752	0.06195
18.0853	0.03227
18.0955	0.05663
18.1056	0.05075
18.1157	0.05663
18.1258	0.0329
18.136	0.05929
18.1461	0.07118
18.1562	0.0784
18.1663	0.05998
18.1765	0.0448
18.1866	0.05271
18.1967	0.04417
18.2069	0.04879
18.217	0.07055
18.2271	0.04417
18.2372	0.05473
18.2474	0.0963
18.2575	0.08972
18.2676	0.08643
18.2777	0.06929
18.2879	0.08972
18.298	0.10358
18.3081	0.09042
18.3183	0.05948
18.3284	0.07334
18.3385	0.09244
18.3486	0.12737
18.3588	0.13661
18.3689	0.09384
18.379	0.0846
18.3891	0.09909
18.3993	0.10504
18.4094	0.08529
18.4195	0.11301
18.4296	0.09194
18.4398	0.09067
18.4499	0.10649
18.46	0.11111
18.4702	0.07618
18.4803	0.10194
18.4904	0.07163
18.5005	0.08681
18.5107	0.0908
18.5208	0.08884
18.5309	0.05397
18.541	0.0665
18.5512	0.04606
18.5613	0.06853
18.5714	0.08896
18.5815	0.05739
18.5917	0.0772
18.6018	0.08511
18.6119	0.0522
18.6221	0.06214
18.6322	0.06808
18.6423	0.051
18.6524	0.03651
18.6626	0.03917
18.6727	0.04581
18.6828	0.06498
18.6929	0.04916
18.7031	0.04195
18.7132	0.05847
18.7233	0.04733
18.7334	0.0579
18.7436	0.06846
18.7537	0.07245
18.7638	0.06328
18.774	0.07979
18.7841	0.08447
18.7942	0.05549
18.8043	0.07466
18.8145	0.04568
18.8246	0.05499
18.8347	0.05106
18.8448	0.04455
18.855	0.07884
18.8651	0.06239
18.8752	0.06245
18.8853	0.05195
18.8955	0.07707
18.9056	0.02765
18.9157	0.03955
18.9259	0.04689
18.936	0.05942
18.9461	0.07068
18.9562	0.05429
18.9664	0.07277
18.9765	0.06821
18.9866	0.07093
18.9967	0.06176
19.0069	0.02354
19.017	0.06846
19.0271	0.06391
19.0373	0.05473
19.0474	0.02645
19.0575	0.04625
19.0676	0.04695
19.0778	0.04442
19.0879	0.0517
19.098	0.04581
19.1081	0.05315
19.1183	0.01038
19.1284	0.03942
19.1385	0.04341
19.1486	0.03955
19.1588	0.07391
19.1689	0.05613
19.179	0.07403
19.1892	0.02664
19.1993	0.03132
19.2094	0.07093
19.2195	0.05448
19.2297	0.04537
19.2398	0.05397
19.2499	0.05075
19.26	0.04094
19.2702	0.07922
19.2803	0.07005
19.2904	0.04973
19.3005	0.07024
19.3107	0.04461
19.3208	0.06973
19.3309	0.06252
19.3411	0.03885
19.3512	0.05277
19.3613	0.04954
19.3714	0.06745
19.3816	0.01215
19.3917	0.04847
19.4018	0.06239
19.4119	0.04537
19.4221	0.07574
19.4322	0.04284
19.4423	0.03505
19.4524	0.03575
19.4626	0.0398
19.4727	0.03594
19.4828	0.06435
19.493	0.04271
19.5031	0.05005
19.5132	0.05473
19.5233	0.02847
19.5335	0.05752
19.5436	0.04771
19.5537	0.04322
19.5638	0.04062
19.574	0.0579
19.5841	0.02303
19.5942	0.07125
19.6043	0.04562
19.6145	0.0286
19.6246	0.05834
19.6347	0.01753
19.6449	0.05321
19.655	0.05264
19.6651	0.06726
19.6752	0.04562
19.6854	0.07011
19.6955	0.04777
19.7056	0.05511
19.7157	0.08156
19.7259	0.056
19.736	0.04486
19.7461	0.04695
19.7563	0.03714
19.7664	0.04644
19.7765	0.03929
19.7866	0.04341
19.7968	0.06454
19.8069	0.04948
19.817	0.0529
19.8271	0.05037
19.8373	0.05771
19.8474	0.04265
19.8575	0.04872
19.8676	0.04879
19.8778	0.04037
19.8879	0.05695
19.898	0.03328
19.9082	0.04069
19.9183	0.04999
19.9284	0.04284
19.9385	0.06074
19.9487	0.03448
19.9588	0.07156
19.9689	0.09074
19.979	0.05594
19.9892	0.01917
19.9993	0.02575
20.0094	0.06657
20.0195	0.06328
20.0297	0.06328
20.0398	0.04613
20.0499	0.0534
20.0601	0.0336
20.0702	0.06131
20.0803	0.04879
20.0904	0.05138
20.1006	0.04214
20.1107	0.07447
20.1208	0.04942
20.1309	0.03759
20.1411	0.04549
20.1512	0.05138
20.1613	0.0448
20.1714	0.03626
20.1816	0.02968
20.1917	0.04284
20.2018	0.06397
20.212	0.05669
20.2221	0.04815
20.2322	0.03164
20.2423	0.06068
20.2525	0.06068
20.2626	0.04157
20.2727	0.06732
20.2828	0.04031
20.293	0.05214
20.3031	0.06796
20.3132	0.04296
20.3233	0.0436
20.3335	0.04828
20.3436	0.04695
20.3537	0.03246
20.3639	0.02854
20.374	0.04765
20.3841	0.05359
20.3942	0.0391
20.4044	0.04372
20.4145	0.02993
20.4246	0.04841
20.4347	0.05239
20.4449	0.02999
20.455	0.03461
20.4651	0.0498
20.4752	0.05575
20.4854	0.05575
20.4955	0.03467
20.5056	0.04391
20.5158	0.04328
20.5259	0.03872
20.536	0.0374
20.5461	0.06182
20.5563	0.07239
20.5664	0.07245
20.5765	0.04739
20.5866	0.07182
20.5968	0.04417
20.6069	0.03828
20.617	0.07194
20.6272	0.05087
20.6373	0.04695
20.6474	0.06808
20.6575	0.06808
20.6677	0.0286
20.6778	0.04708
20.6879	0.04448
20.698	0.04315
20.7082	0.0267
20.7183	0.02936
20.7284	0.08011
20.7385	0.08802
20.7487	0.04784
20.7588	0.0498
20.7689	0.02873
20.7791	0.05442
20.7892	0.04714
20.7993	0.03265
20.8094	0.05378
20.8196	0.03727
20.8297	0.02474
20.8398	0.05246
20.8499	0.04916
20.8601	0.05707
20.8702	0.0815
20.8803	0.04784
20.8904	0.04524
20.9006	0.05182
20.9107	0.07884
20.9208	0.05777
20.931	0.08219
20.9411	0.0703
20.9512	0.02752
20.9613	0.04005
20.9715	0.02885
20.9816	0.05524
20.9917	0.05125
21.0018	0.04404
21.012	0.04866
21.0221	0.04075
21.0322	0.00981
21.0423	0.05397
21.0525	0.05005
21.0626	0.06125
21.0727	0.03689
21.0829	0.0653
21.093	0.02968
21.1031	0.03765
21.1132	0.02316
21.1234	0.04423
21.1335	0.041
21.1436	0.05416
21.1537	0.04828
21.1639	0.01272
21.174	0.06479
21.1841	0.04834
21.1942	0.04512
21.2044	0.05106
21.2145	0.01879
21.2246	0.05771
21.2348	0.07024
21.2449	0.03993
21.255	0.03341
21.2651	0.04265
21.2753	0.02221
21.2854	0.06707
21.2955	0.06119
21.3056	0.04012
21.3158	0.04277
21.3259	0.03227
21.336	0.07517
21.3462	0.04689
21.3563	0.00671
21.3664	0.07131
21.3765	0.05885
21.3867	0.05163
21.3968	0.05366
21.4069	0.02727
21.417	0.06163
21.4272	0.05113
21.4373	0.01095
21.4474	0.04328
21.4575	0.07365
21.4677	0.07169
21.4778	0.03417
21.4879	0.04809
21.4981	0.04417
21.5082	0.04682
21.5183	0.04493
21.5284	0.00804
21.5386	0.04233
21.5487	0.04967
21.5588	0.0517
21.5689	0.0293
21.5791	0.0498
21.5892	0.05049
21.5993	0.06701
21.6094	0.06973
21.6196	0.05461
21.6297	0.05201
21.6398	0.06657
21.65	0.04948
21.6601	0.03569
21.6702	0.03708
21.6803	0.05094
21.6905	0.06549
21.7006	0.0293
21.7107	0.06365
21.7208	0.0479
21.731	0.05979
21.7411	0.05726
21.7512	0.04676
21.7613	0.01449
21.7715	0.06929
21.7816	0.0746
21.7917	0.04239
21.8019	0.03252
21.812	0.07416
21.8221	0.0584
21.8322	0.0367
21.8424	0.05321
21.8525	0.01968
21.8626	0.0448
21.8727	0.04879
21.8829	0.01924
21.893	0.06214
21.9031	0.01803
21.9132	0.05372
21.9234	0.05575
21.9335	0.04461
21.9436	0.06378
21.9538	0.05334
21.9639	0.04879
21.974	0.0436
21.9841	0.02455
21.9943	0.05954
22.0044	0.04512
22.0145	0.02607
22.0246	0.03664
22.0348	0.06827
22.0449	0.02411
22.055	0.04126
22.0652	0.04385
22.0753	0.04322
22.0854	0.04651
22.0955	0.05511
22.1057	0.01228
22.1158	0.06169
22.1259	0.06834
22.136	0.04195
22.1462	0.06239
22.1563	0.05119
22.1664	0.03803
22.1765	0.04201
22.1867	0.03543
22.1968	0.07036
22.2069	0.0572
22.2171	0.06707
22.2272	0.07372
22.2373	0.07308
22.2474	0.04999
22.2576	0.02297
22.2677	0.03556
22.2778	0.0553
22.2879	0.03164
22.2981	0.07909
22.3082	0.03562
22.3183	0.03233
22.3284	0.05739
22.3386	0.04227
22.3487	0.05018
22.3588	0.03309
22.369	0.06011
22.3791	0.05556
22.3892	0.02588
22.3993	0.04309
22.4095	0.051
22.4196	0.02335
22.4297	0.0405
22.4398	0.04847
22.45	0.08074
22.4601	0.06695
22.4702	0.03537
22.4803	0.07758
22.4905	0.03936
22.5006	0.06644
22.5107	0.06315
22.5209	0.0579
22.531	0.06979
22.5411	0.0224
22.5512	0.04088
22.5614	0.06334
22.5715	0.07194
22.5816	0.02911
22.5917	0.02322
22.6019	0.05556
22.612	0.08327
22.6221	0.01936
22.6322	0.06093
22.6424	0.06758
22.6525	0.04518
22.6626	0.0479
22.6728	0.05119
22.6829	0.05321
22.693	0.06378
22.7031	0.0467
22.7133	0.04872
22.7234	0.04024
22.7335	0.02113
22.7436	0.08251
22.7538	0.05878
22.7639	0.06017
22.774	0.04309
22.7842	0.04644
22.7943	0.06163
22.8044	0.06429
22.8145	0.04328
22.8247	0.05587
22.8348	0.04866
22.8449	0.05328
22.855	0.03619
22.8652	0.04815
22.8753	0.05214
22.8854	0.04164
22.8955	0.07992
22.9057	0.05695
22.9158	0.04904
22.9259	0.07416
22.9361	0.04126
22.9462	0.07099
22.9563	0.04663
22.9664	0.03683
22.9766	0.07315
22.9867	0.0429
22.9968	0.04493
23.0069	0.02455
23.0171	0.05625
23.0272	0.04575
23.0373	0.06891
23.0474	0.07821
23.0576	0.06574
23.0677	0.03879
23.0778	0.05264
23.088	0.04088
23.0981	0.06068
23.1082	0.07922
23.1183	0.04239
23.1285	0.03917
23.1386	0.05967
23.1487	0.04455
23.1588	0.04069
23.169	0.0579
23.1791	0.04347
23.1892	0.02246
23.1993	0.03822
23.2095	0.05068
23.2196	0.05397
23.2297	0.02094
23.2399	0.05454
23.25	0.06106
23.2601	0.07555
23.2702	0.04385
23.2804	0.07549
23.2905	0.05568
23.3006	0.06549
23.3107	0.03847
23.3209	0.0615
23.331	0.04758
23.3411	0.04493
23.3512	0.01917
23.3614	0.06138
23.3715	0.06657
23.3816	0.07118
23.3918	0.05271
23.4019	0.04935
23.412	0.03284
23.4221	0.02955
23.4323	0.02949
23.4424	0.04663
23.4525	0.0565
23.4626	0.06169
23.4728	0.05707
23.4829	0.05638
23.493	0.07814
23.5032	0.05967
23.5133	0.0741
23.5234	0.04708
23.5335	0.08333
23.5437	0.06815
23.5538	0.03974
23.5639	0.04436
23.574	0.06739
23.5842	0.05024
23.5943	0.03044
23.6044	0.05942
23.6145	0.07258
23.6247	0.05081
23.6348	0.0548
23.6449	0.07055
23.6551	0.04157
23.6652	0.04613
23.6753	0.02702
23.6854	0.07315
23.6956	0.03955
23.7057	0.06986
23.7158	0.02436
23.7259	0.04277
23.7361	0.04676
23.7462	0.04474
23.7563	0.0579
23.7664	0.03613
23.7766	0.0467
23.7867	0.05594
23.7968	0.06384
23.807	0.06049
23.8171	0.07106
23.8272	0.05986
23.8373	0.07498
23.8475	0.03543
23.8576	0.04138
23.8677	0.06182
23.8778	0.08688
23.888	0.03151
23.8981	0.06112
23.9082	0.08618
23.9183	0.08422
23.9285	0.04138
23.9386	0.07169
23.9487	0.02689
23.9589	0.05125
23.969	0.03676
23.9791	0.046
23.9892	0.05853
23.9994	0.06049
24.0095	0.04271
24.0196	0.07897
24.0297	0.05657
24.0399	0.0691
24.05	0.06384
24.0601	0.05397
24.0702	0.07966
24.0804	0.07049
24.0905	0.06391
24.1006	0.05201
24.1108	0.087
24.1209	0.08106
24.131	0.09757
24.1411	0.08175
24.1513	0.11206
24.1614	0.08371
24.1715	0.08112
24.1816	0.10554
24.1918	0.06929
24.2019	0.07131
24.212	0.07852
24.2222	0.10693
24.2323	0.04429
24.2424	0.05486
24.2525	0.06543
24.2627	0.0734
24.2728	0.03714
24.2829	0.08333
24.293	0.05106
24.3032	0.07675
24.3133	0.05897
24.3234	0.05834
24.3335	0.08409
24.3437	0.05973
24.3538	0.03138
24.3639	0.06372
24.3741	0.03872
24.3842	0.04929
24.3943	0.01898
24.4044	0.08232
24.4146	0.07574
24.4247	0.03752
24.4348	0.05075
24.4449	0.04417
24.4551	0.04948
24.4652	0.0436
24.4753	0.03505
24.4854	0.04037
24.4956	0.0529
24.5057	0.02923
24.5158	0.05302
24.526	0.0517
24.5361	0.03398
24.5462	0.07682
24.5563	0.06435
24.5665	0.06372
24.5766	0.03474
24.5867	0.04334
24.5968	0.06384
24.607	0.06587
24.6171	0.0784
24.6272	0.03695
24.6373	0.06992
24.6475	0.05087
24.6576	0.0305
24.6677	0.04765
24.6779	0.04638
24.688	0.06157
24.6981	0.05638
24.7082	0.04322
24.7184	0.04923
24.7285	0.06245
24.7386	0.0236
24.7487	0.04341
24.7589	0.03885
24.769	0.06593
24.7791	0.07783
24.7892	0.04695
24.7994	0.03575
24.8095	0.03119
24.8196	0.0629
24.8298	0.06429
24.8399	0.03335
24.85	0.04265
24.8601	0.0453
24.8703	0.05923
24.8804	0.05334
24.8905	0.04024
24.9006	0.04619
24.9108	0.05619
24.9209	0.02588
24.931	0.05828
24.9412	0.05834
24.9513	0.03467
24.9614	0.0789
24.9715	0.04271
24.9817	0.04404
24.9918	0.0441
25.0019	0.02177
25.012	0.05549
25.0222	0.0417
25.0323	0.05163
25.0424	0.03328
25.0525	0.05707
25.0627	0.04461
25.0728	0.07365
25.0829	0.04606
25.0931	0.05537
25.1032	0.06138
25.1133	0.04758
25.1234	0.04239
25.1336	0.07011
25.1437	0.03398
25.1538	0.06106
25.1639	0.05189
25.1741	0.05132
25.1842	0.04942
25.1943	0.05473
25.2044	0.06144
25.2146	0.06676
25.2247	0.06093
25.2348	0.05575
25.245	0.05385
[truncated: 5,407 more rows]
