# Supplementary material for: Introducing Materials Science: Experimenting with Magnetic Nanomaterials in the Undergraduate Chemistry Laboratory
Source: J Chem Educ. 2023 May 8;100(6):2387–93. doi: 10.1021/acs.jchemed.3c00121 (PMC10269328; doi:10.1021/acs.jchemed.3c00121)
Supplement: Supplementary file 6 — ed3c00121_si_006.txt [file ed3c00121_si_006.txt]

5.0016	0.02749
5.0117	0.01612
5.0218	0.01637
5.0319	0.02168
5.0421	0.03286
5.0522	0.02968
5.0623	0.02849
5.0725	0.03643
5.0826	0.03455
5.0927	0.03274
5.1028	0.01656
5.113	0.01799
5.1231	0.05648
5.1332	0.04036
5.1433	0.0548
5.1535	0.02624
5.1636	0.0498
5.1737	0.02455
5.1838	0.05205
5.194	0.07035
5.2041	0.03793
5.2142	0.03611
5.2244	0.03693
5.2345	0.05848
5.2446	0.03324
5.2547	0.04898
5.2649	0.02699
5.275	0.02193
5.2851	0.02924
5.2952	0.02868
5.3054	0.02755
5.3155	0.02374
5.3256	0.02843
5.3357	0.06242
5.3459	0.03911
5.356	0.05355
5.3661	0.05048
5.3763	0.02262
5.3864	0.04292
5.3965	0.01637
5.4066	0.02562
5.4168	0.04005
5.4269	0.01743
5.437	0.05205
5.4471	0.03205
5.4573	0.01718
5.4674	0.06161
5.4775	0.02206
5.4876	0.04367
5.4978	0.05811
5.5079	0.05892
5.518	0.01868
5.5282	0.03705
5.5383	0.03199
5.5484	0.02499
5.5585	0.0323
5.5687	0.03699
5.5788	0.03586
5.5889	0.04836
5.599	0.05567
5.6092	0.05255
5.6193	0
5.6294	0.04117
5.6395	0.03349
5.6497	0.02712
5.6598	0.02337
5.6699	0.03918
5.6801	0.04711
5.6902	0.03361
5.7003	0.04024
5.7104	0.03193
5.7206	0.02624
5.7307	0.02643
5.7408	0.01681
5.7509	0.02862
5.7611	0.03655
5.7712	0.00606
5.7813	0.03874
5.7915	0.04274
5.8016	0.03505
5.8117	0.04036
5.8218	0.03661
5.832	0.02893
5.8421	0.02449
5.8522	0.0428
5.8623	0.0358
5.8725	0.04111
5.8826	0.02168
5.8927	0.02574
5.9028	0.02062
5.913	0.02074
5.9231	0.03324
5.9332	0.05423
5.9434	0.01987
5.9535	0.04923
5.9636	0.02593
5.9737	0.03455
5.9839	0.02362
5.994	0.00619
6.0041	0.03755
6.0142	0.0383
6.0244	0.05798
6.0345	0.03924
6.0446	0.01268
6.0547	0.04599
6.0649	0.04224
6.075	0.01693
6.0851	0.03012
6.0953	0.02568
6.1054	0.03168
6.1155	0.02137
6.1256	0.04042
6.1358	0.04642
6.1459	0.06023
6.156	0.02324
6.1661	0.03643
6.1763	0.00856
6.1864	0.02237
6.1965	0.05698
6.2066	0.05192
6.2168	0.0358
6.2269	0.0548
6.237	0.01393
6.2472	0.0388
6.2573	0.04805
6.2674	0.03518
6.2775	0.03599
6.2877	0.0368
6.2978	0.01287
6.3079	0.01881
6.318	0.03255
6.3282	0.03849
6.3383	0.03468
6.3484	0.04124
6.3585	0.03874
6.3687	0.03099
6.3788	0.05773
6.3889	0.03636
6.3991	0.06248
6.4092	0.03393
6.4193	0.05811
6.4294	0.04649
6.4396	0.05242
6.4497	0.03299
6.4598	0.03699
6.4699	0.04873
6.4801	0.02218
6.4902	0.01443
6.5003	0.0438
6.5105	0.03286
6.5206	0.0518
6.5307	0.03236
6.5408	0.01943
6.551	0.0423
6.5611	0.06192
6.5712	0.04574
6.5813	0.03411
6.5915	0.02705
6.6016	0.01418
6.6117	0.02849
6.6218	0.03305
6.632	0.05323
6.6421	0.0278
6.6522	0.04017
6.6624	0.03436
6.6725	0.02262
6.6826	0.02393
6.6927	0.0428
6.7029	0.04674
6.713	0.03243
6.7231	0.05455
6.7332	0.04873
6.7434	0.05586
6.7535	0.06111
6.7636	0.0338
6.7737	0.0468
6.7839	0.0403
6.794	0.03187
6.8041	0.05142
6.8143	0.02599
6.8244	0.0293
6.8345	0.05405
6.8446	0.05342
6.8548	0.02805
6.8649	0.0313
6.875	0.05342
6.8851	0.0398
6.8953	0.03786
6.9054	0.03399
6.9155	0.01968
6.9256	0.04442
6.9358	0.03861
6.9459	0.02687
6.956	0.03149
6.9662	0.04386
6.9763	0.01656
6.9864	0.03024
6.9965	0.04586
7.0067	0.04067
7.0168	0.03162
7.0269	0.02124
7.037	0.03099
7.0472	0.02843
7.0573	0.03755
7.0674	0.04217
7.0775	0.03893
7.0877	0.0318
7.0978	0.03705
7.1079	0.02012
7.1181	0.03643
7.1282	0.04167
7.1383	0.0293
7.1484	0.04105
7.1586	0.00794
7.1687	0.03137
7.1788	0.03012
7.1889	0.02493
7.1991	0.03536
7.2092	0.0328
7.2193	0.01787
7.2294	0.02574
7.2396	0.02774
7.2497	0.03686
7.2598	0.01868
7.27	0.03305
7.2801	0.03436
7.2902	0.04355
7.3003	0.0423
7.3105	0.01887
7.3206	0.02543
7.3307	0.02805
7.3408	0.05804
7.351	0.04117
7.3611	0.03668
7.3712	0.02499
7.3814	0.01981
7.3915	0.02705
7.4016	0.04467
7.4117	0.03037
7.4219	0.01218
7.432	0.02524
7.4421	0.02593
7.4522	0.04155
7.4624	0.03705
7.4725	0.02668
7.4826	0.04817
7.4927	0.04167
7.5029	0.01568
7.513	0.06254
7.5231	0.01837
7.5333	0.04311
7.5434	0.0438
7.5535	0.01581
7.5636	0.03474
7.5738	0.02699
7.5839	0.02049
7.594	0.03224
7.6041	0.04136
7.6143	0.03555
7.6244	0.02649
7.6345	0.03043
7.6446	0.03049
7.6548	0.02662
7.6649	0.03836
7.675	0.01431
7.6852	0.03974
7.6953	0.02999
7.7054	0.01575
7.7155	0.03661
7.7257	0.03668
7.7358	0.0393
7.7459	0.04455
7.756	0.01075
7.7662	0.04136
7.7763	0.05642
7.7864	0.03105
7.7965	0.03112
7.8067	0.04417
7.8168	0.02793
7.8269	0.04817
7.8371	0.02156
7.8472	0.01443
7.8573	0.06198
7.8674	0.02106
7.8776	0.0393
7.8877	0.03218
7.8978	0.03486
7.9079	0.0388
7.9181	0.03105
7.9282	0.04411
7.9383	0.04611
7.9484	0.03055
7.9586	0.02737
7.9687	0.02805
7.9788	0.01768
7.989	0.01906
7.9991	0.04124
8.0092	0.03218
8.0193	0.003
8.0295	0.05317
8.0396	0.0428
8.0497	0.02655
8.0598	0.02537
8.07	0.03449
8.0801	0.04955
8.0902	0.04505
8.1004	0.04574
8.1105	0.03349
8.1206	0.04717
8.1307	0.04467
8.1409	0.0408
8.151	0.02199
8.1611	0.02793
8.1712	0.04755
8.1814	0.04692
8.1915	0.05348
8.2016	0.03211
8.2117	0.04973
8.2219	0.03549
8.232	0.06423
8.2421	0.02524
8.2523	0.03505
8.2624	0.03187
8.2725	0.0508
8.2826	0.04049
8.2928	0.03599
8.3029	0.05298
8.313	0.0433
8.3231	0.04599
8.3333	0.04998
8.3434	0.03961
8.3535	0.0423
8.3636	0.02612
8.3738	0.01643
8.3839	0.0293
8.394	0.05848
8.4042	0.03168
8.4143	0.05105
8.4244	0.03274
8.4345	0.02805
8.4447	0.03636
8.4548	0.03105
8.4649	0.04067
8.475	0.03274
8.4852	0.03455
8.4953	0.06373
8.5054	0.03824
8.5155	0.04786
8.5257	0.05492
8.5358	0.04311
8.5459	0.04948
8.5561	0.05067
8.5662	0.0343
8.5763	0.03611
8.5864	0.01712
8.5966	0.06579
8.6067	0.05917
8.6168	0.06036
8.6269	0.04855
8.6371	0.04911
8.6472	0.05486
8.6573	0.04886
8.6674	0.05398
8.6776	0.05255
8.6877	0.04199
8.6978	0.05948
8.708	0.04767
8.7181	0.05405
8.7282	0.05786
8.7383	0.04149
8.7485	0.03224
8.7586	0.05886
8.7687	0.06198
8.7788	0.05273
8.789	0.04611
8.7991	0.05642
8.8092	0.05048
8.8194	0.04061
8.8295	0.05679
8.8396	0.05017
8.8497	0.06048
8.8599	0.03305
8.87	0.05248
8.8801	0.03155
8.8902	0.05423
8.9004	0.05348
8.9105	0.03905
8.9206	0.05654
8.9307	0.0278
8.9409	0.05505
8.951	0.0478
8.9611	0.05617
8.9713	0.04111
8.9814	0.03905
8.9915	0.0513
9.0016	0.04474
9.0118	0.07648
9.0219	0.04911
9.032	0.03855
9.0421	0.03261
9.0523	0.06248
9.0624	0.05455
9.0725	0.03493
9.0826	0.05242
9.0928	0.06211
9.1029	0.04117
9.113	0.05673
9.1232	0.05923
9.1333	0.06373
9.1434	0.05711
9.1535	0.05573
9.1637	0.06148
9.1738	0.06211
9.1839	0.0353
9.194	0.05411
9.2042	0.08072
9.2143	0.05198
9.2244	0.04342
9.2345	0.0746
9.2447	0.04717
9.2548	0.04449
9.2649	0.03986
9.2751	0.05542
9.2852	0.07554
9.2953	0.04161
9.3054	0.03568
9.3156	0.04467
9.3257	0.04461
9.3358	0.05948
9.3459	0.05098
9.3561	0.05998
9.3662	0.04823
9.3763	0.05661
9.3864	0.02918
9.3966	0.04086
9.4067	0.07135
9.4168	0.05373
9.427	0.04455
9.4371	0.05292
9.4472	0.04699
9.4573	0.03849
9.4675	0.04624
9.4776	0.02274
9.4877	0.03955
9.4978	0.06292
9.508	0.04923
9.5181	0.05892
9.5282	0.04517
9.5384	0.04249
9.5485	0.0711
9.5586	0.02612
9.5687	0.02668
9.5789	0.02599
9.589	0.05261
9.5991	0.04536
9.6092	0.04405
9.6194	0.07067
9.6295	0.02243
9.6396	0.03668
9.6497	0.05161
9.6599	0.05998
9.67	0.03199
9.6801	0.04167
9.6903	0.05336
9.7004	0.06567
9.7105	0.05192
9.7206	0.05317
9.7308	0.04467
9.7409	0.03093
9.751	0.08229
9.7611	0.05423
9.7713	0.05486
9.7814	0.02031
9.7915	0.04042
9.8016	0.06386
9.8118	0.05923
9.8219	0.04486
9.832	0.05911
9.8422	0.0493
9.8523	0.03493
9.8624	0.04405
9.8725	0.05111
9.8827	0.0641
9.8928	0.07185
9.9029	0.05098
9.913	0.05617
9.9232	0.05092
9.9333	0.07498
9.9434	0.05148
9.9535	0.04492
9.9637	0.04817
9.9738	0.03968
9.9839	0.04349
9.9941	0.007
10.0042	0.05973
10.0143	0.05448
10.0244	0.02712
10.0346	0.0388
10.0447	0.05498
10.0548	0.06279
10.0649	0.08035
10.0751	0.06729
10.0852	0.01906
10.0953	0.03924
10.1054	0.03655
10.1156	0.03593
10.1257	0.06061
10.1358	0.02999
10.146	0.03649
10.1561	0.06767
10.1662	0.06242
10.1763	0.0383
10.1865	0.05979
10.1966	0.05842
10.2067	0.06298
10.2168	0.06492
10.227	0.04923
10.2371	0.05704
10.2472	0.0453
10.2574	0.04661
10.2675	0.05048
10.2776	0.06867
10.2877	0.07448
10.2979	0.04973
10.308	0.03868
10.3181	0.03405
10.3282	0.05748
10.3384	0.01974
10.3485	0.05942
10.3586	0.05611
10.3687	0.06979
10.3789	0.02093
10.389	0.05155
10.3991	0.04499
10.4093	0.06579
10.4194	0.07167
10.4295	0.04823
10.4396	0.06835
10.4498	0.06123
10.4599	0.0488
10.47	0.05861
10.4801	0.0553
10.4903	0.0423
10.5004	0.06442
10.5105	0.05336
10.5206	0.05267
10.5308	0.03705
10.5409	0.06242
10.551	0.05717
10.5612	0.05979
10.5713	0.02855
10.5814	0.06173
10.5915	0.06111
10.6017	0.05586
10.6118	0.05067
10.6219	0.05848
10.632	0.04936
10.6422	0.05979
10.6523	0.05717
10.6624	0.0155
10.6725	0.03505
10.6827	0.04542
10.6928	0.05192
10.7029	0.0363
10.7131	0.06692
10.7232	0.04155
10.7333	0.0513
10.7434	0.05455
10.7536	0.05979
10.7637	0.05586
10.7738	0.06242
10.7839	0.06698
10.7941	0.05136
10.8042	0.03574
10.8143	0.04417
10.8244	0.02855
10.8346	0.05398
10.8447	0.02862
10.8548	0.03836
10.865	0.05723
10.8751	0.05205
10.8852	0.0488
10.8953	0.03318
10.9055	0.02218
10.9156	0.03911
10.9257	0.06317
10.9358	0.02868
10.946	0.06973
10.9561	0.05148
10.9662	0.03918
10.9764	0.06654
10.9865	0.04374
10.9966	0.05742
11.0067	0.05748
11.0169	0.06004
11.027	0.02887
11.0371	0.04842
11.0472	0.0543
11.0574	0.05948
11.0675	0.04392
11.0776	0.04261
11.0877	0.0368
11.0979	0.03811
11.108	0.02318
11.1181	0.03099
11.1283	0.05248
11.1384	0.03624
11.1485	0.04411
11.1586	0.03499
11.1688	0.05523
11.1789	0.03443
11.189	0.02987
11.1991	0.05467
11.2093	0.05792
11.2194	0.01893
11.2295	0.04042
11.2396	0.03586
11.2498	0.03268
11.2599	0.05811
11.27	0.06398
11.2802	0.05361
11.2903	0.05298
11.3004	0.04261
11.3105	0.02699
11.3207	0.06023
11.3308	0.04267
11.3409	0.03493
11.351	0.0558
11.3612	0.04086
11.3713	0.02206
11.3814	0.02399
11.3915	0.03968
11.4017	0.05273
11.4118	0.05017
11.4219	0.05604
11.4321	0.03268
11.4422	0.07048
11.4523	0.04967
11.4624	0.00806
11.4726	0.04848
11.4827	0.06286
11.4928	0.03686
11.5029	0.0473
11.5131	0.05904
11.5232	0.03112
11.5333	0.04286
11.5434	0.03255
11.5536	0.04236
11.5637	0.04305
11.5738	0.05286
11.584	0.04117
11.5941	0.03405
11.6042	0.05105
11.6143	0.04392
11.6245	0.0518
11.6346	0.02843
11.6447	0.04799
11.6548	0.03761
11.665	0.0403
11.6751	0.06117
11.6852	0.04886
11.6954	0.02356
11.7055	0.03143
11.7156	0.01974
11.7257	0.0348
11.7359	0.01924
11.746	0.03949
11.7561	0.02649
11.7662	0.07079
11.7764	0.04486
11.7865	0.03449
11.7966	0.04886
11.8067	0.03199
11.8169	0.04967
11.827	0.04973
11.8371	0.06542
11.8473	0.05698
11.8574	0.02712
11.8675	0.04217
11.8776	0.0468
11.8878	0.04492
11.8979	0.03974
11.908	0.0483
11.9181	0.04705
11.9283	0.07123
11.9384	0.04592
11.9485	0.03686
11.9586	0.05123
11.9688	0.0383
11.9789	0.05136
11.989	0.02999
11.9992	0.04961
12.0093	0.04442
12.0194	0.05167
12.0295	0.04592
12.0397	0.0388
12.0498	0.06104
12.0599	0.04024
12.07	0.05398
12.0802	0.0443
12.0903	0.0353
12.1004	0.05098
12.1105	0.05173
12.1207	0.05311
12.1308	0.0473
12.1409	0.04873
12.1511	0.06117
12.1612	0.03261
12.1713	0.03661
12.1814	0.03993
12.1916	0.02762
12.2017	0.06548
12.2118	0.0493
12.2219	0.05979
12.2321	0.00843
12.2422	0.03911
12.2523	0.03924
12.2624	0.05167
12.2726	0.03743
12.2827	0.03361
12.2928	0.0448
12.303	0.02274
12.3131	0.07035
12.3232	0.01837
12.3333	0.04711
12.3435	0.01987
12.3536	0.05836
12.3637	0.05973
12.3738	0.04749
12.384	0.0443
12.3941	0.03399
12.4042	0.05167
12.4144	0.05111
12.4245	0.0408
12.4346	0.04217
12.4447	0.0338
12.4549	0.03068
12.465	0.04117
12.4751	0.05754
12.4852	0.01468
12.4954	0.01418
12.5055	0.0408
12.5156	0.03168
12.5257	0.03424
12.5359	0.02968
12.546	0.04917
12.5561	0.02837
12.5663	0.05111
12.5764	0.0283
12.5865	0.07185
12.5966	0.05036
12.6068	0.03536
12.6169	0.04255
12.627	0.03274
12.6371	0.04249
12.6473	0.03274
12.6574	0.0503
12.6675	0.05611
12.6776	0.04436
12.6878	0.05804
12.6979	0.03849
12.708	0.03261
12.7182	0.05017
12.7283	0.03199
12.7384	0.05405
12.7485	0.01699
12.7587	0.04817
12.7688	0.05273
12.7789	0.03324
12.789	0.03518
12.7992	0.0423
12.8093	0.01431
12.8194	0.02274
12.8295	0.05011
12.8397	0.02468
12.8498	0.04617
12.8599	0.0488
12.8701	0.04099
12.8802	0.04224
12.8903	0.04811
12.9004	0.01818
12.9106	0.05917
12.9207	0.03899
12.9308	0.05854
12.9409	0.04873
12.9511	0.04811
12.9612	0.03968
12.9713	0.02987
12.9814	0.04355
12.9916	0.03118
13.0017	0.05986
13.0118	0.05854
13.022	0.0553
13.0321	0.02924
13.0422	0.03511
13.0523	0.04555
13.0625	0.04942
13.0726	0.03318
13.0827	0.03124
13.0928	0.03711
13.103	0.01631
13.1131	0.03711
13.1232	0.0443
13.1334	0.04948
13.1435	0.04174
13.1536	0.05542
13.1637	0.01831
13.1739	0.03261
13.184	0.06779
13.1941	0.02812
13.2042	0.03593
13.2144	0.05223
13.2245	0.02818
13.2346	0.05355
13.2447	0.04317
13.2549	0.04186
13.265	0.04186
13.2751	0.05298
13.2853	0.05042
13.2954	0.0348
13.3055	0.04455
13.3156	0.05436
13.3258	0.0303
13.3359	0.04267
13.346	0.02643
13.3561	0.04142
13.3663	0.03949
13.3764	0.0493
13.3865	0.03693
13.3966	0.02593
13.4068	0.04549
13.4169	0.01749
13.427	0.02143
13.4372	0.0338
13.4473	0.02737
13.4574	0.0358
13.4675	0.05148
13.4777	0.04367
13.4878	0.03918
13.4979	0.02812
13.508	0.05161
13.5182	0.03474
13.5283	0.04386
13.5384	0.05105
13.5485	0.03093
13.5587	0.02505
13.5688	0.05117
13.5789	0.03493
13.5891	0.03236
13.5992	0.04474
13.6093	0.05455
13.6194	0.02268
13.6296	0.03574
13.6397	0.03255
13.6498	0.0313
13.6599	0.04499
13.6701	0.04761
13.6802	0.03468
13.6903	0.04055
13.7004	0.04124
13.7106	0.03218
13.7207	0.03224
13.7308	0.06348
13.741	0.05573
13.7511	0.03493
13.7612	0.03824
13.7713	0.02462
13.7815	0.06048
13.7916	0.04099
13.8017	0.04367
13.8118	0.03655
13.822	0.04961
13.8321	0.03924
13.8422	0.0243
13.8523	0.0263
13.8625	0.03874
13.8726	0.02905
13.8827	0.0408
13.8929	0.03112
13.903	0.03436
13.9131	0.04092
13.9232	0.05205
13.9334	0.03718
13.9435	0.03199
13.9536	0.02749
13.9637	0.04711
13.9739	0.03999
13.984	0.0498
13.9941	0.05311
14.0043	0.02712
14.0144	0.03305
14.0245	0.03768
14.0346	0.05205
14.0448	0.03974
14.0549	0.06717
14.065	0.06073
14.0751	0.05817
14.0853	0.03805
14.0954	0.02443
14.1055	0.03818
14.1156	0.03236
14.1258	0.03768
14.1359	0.0488
14.146	0.04561
14.1562	0.03068
14.1663	0.04249
14.1764	0.04973
14.1865	0.03805
14.1967	0.05829
14.2068	0.02387
14.2169	0.04024
14.227	0.02862
14.2372	0.02087
14.2473	0.03718
14.2574	0.05161
14.2675	0.03149
14.2777	0.0283
14.2878	0.04467
14.2979	0.02262
14.3081	0.03961
14.3182	0.0553
14.3283	0.03649
14.3384	0.04374
14.3486	0.04642
14.3587	0.04324
14.3688	0.06086
14.3789	0.02062
14.3891	0.04674
14.3992	0.03768
14.4093	0.0358
14.4194	0.02162
14.4296	0.03012
14.4397	0.0543
14.4498	0.03943
14.46	0.02843
14.4701	0.03305
14.4802	0.02993
14.4903	0.03718
14.5005	0.03786
14.5106	0.03211
14.5207	0.03024
14.5308	0.0323
14.541	0.04149
14.5511	0.04092
14.5612	0.05467
14.5713	0.02287
14.5815	0.03861
14.5916	0.04911
14.6017	0.04724
14.6119	0.02587
14.622	0.03443
14.6321	0.02799
14.6422	0.03593
14.6524	0.01649
14.6625	0.03999
14.6726	0.04923
14.6827	0.05842
14.6929	0.03511
14.703	0.04492
14.7131	0.06585
14.7233	0.02499
14.7334	0.04786
14.7435	0.05317
14.7536	0.0318
14.7638	0.05661
14.7739	0.03393
14.784	0.02687
14.7941	0.03805
14.8043	0.02837
14.8144	0.0428
14.8245	0.04424
14.8346	0.04755
14.8448	0.0438
14.8549	0.04911
14.865	0.05898
14.8752	0.02649
14.8853	0.03968
14.8954	0.01831
14.9055	0.01512
14.9157	0.03718
14.9258	0.04105
14.9359	0.04167
14.946	0.03836
14.9562	0.03961
14.9663	0.04017
14.9764	0.04667
14.9865	0.04336
14.9967	0.03936
15.0068	0.02112
15.0169	0.04124
15.0271	0.04055
15.0372	0.06198
15.0473	0.03718
15.0574	0.02737
15.0676	0.05854
15.0777	0.04224
15.0878	0.0383
15.0979	0.05323
15.1081	0.03818
15.1182	0.03037
15.1283	0.05698
15.1384	0.01918
15.1486	0.03349
15.1587	0.02955
15.1688	0.02493
15.179	0.04049
15.1891	0.05804
15.1992	0.01962
15.2093	0.0443
15.2195	0.03905
15.2296	0.03836
15.2397	0.04811
15.2498	0.0448
15.26	0.06298
15.2701	0.0473
15.2802	0.04142
15.2903	0.03818
15.3005	0.04267
15.3106	0.03805
15.3207	0.02568
15.3309	0.04386
15.341	0.02299
15.3511	0.02362
15.3612	0.05679
15.3714	0.03268
15.3815	0.04049
15.3916	0.03849
15.4017	0.01824
15.4119	0.03649
15.422	0.03711
15.4321	0.0423
15.4423	0.03768
15.4524	0.02337
15.4625	0.0298
15.4726	0.03174
15.4828	0.03761
15.4929	0.0558
15.503	0.0408
15.5131	0.02518
15.5233	0.02774
15.5334	0.02574
15.5435	0.0303
15.5536	0.04199
15.5638	0.03286
15.5739	0.0478
15.584	0.01593
15.5942	0.02955
15.6043	0.02762
15.6144	0.02368
15.6245	0.04317
15.6347	0.0243
15.6448	0.05679
15.6549	0.04511
15.665	0.05679
15.6752	0.03593
15.6853	0.02224
15.6954	0.0548
15.7055	0.02418
15.7157	0.03718
15.7258	0.01893
15.7359	0.04305
15.7461	0.04367
15.7562	0.0463
15.7663	0.02937
15.7764	0.04561
15.7866	0.03386
15.7967	0.04624
15.8068	0.03905
15.8169	0.04299
15.8271	0.0358
15.8372	0.02668
15.8473	0.05729
15.8574	0.0508
15.8676	0.0423
15.8777	0.01562
15.8878	0.03318
15.898	0.02212
15.9081	0.02474
15.9182	0.02405
15.9283	0.02212
15.9385	0.02799
15.9486	0.01824
15.9587	0.05073
15.9688	0.04036
15.979	0.02737
15.9891	0.04167
15.9992	0.04099
16.0093	0.03974
16.0195	0.01237
16.0296	0.01956
16.0397	0.04167
16.0499	0.03974
16.06	0.05667
16.0701	0.02349
16.0802	0.03524
16.0904	0.03393
16.1005	0.04955
16.1106	0.03461
16.1207	0.01962
16.1309	0.03786
16.141	0.02943
16.1511	0.03793
16.1613	0.04574
16.1714	0.04705
16.1815	0.01843
16.1916	0.04905
16.2018	0.02887
16.2119	0.02887
16.222	0.03999
16.2321	0.05105
16.2423	0.05042
16.2524	0.03805
16.2625	0.03743
16.2726	0.02443
16.2828	0.04205
16.2929	0.05704
16.303	0.0258
16.3132	0.03168
16.3233	0.03105
16.3334	0.03561
16.3435	0.03305
16.3537	0.0298
16.3638	0.02137
16.3739	0.02599
16.384	0.02993
16.3942	0.02668
16.4043	0.03255
16.4144	0.0248
16.4245	0.0378
16.4347	0.04242
16.4448	0.02812
16.4549	0.0483
16.4651	0.05355
16.4752	0.03861
16.4853	0.03605
16.4954	0.04192
16.5056	0.02962
16.5157	0.0368
16.5258	0.02118
16.5359	0.03555
16.5461	0.02062
16.5562	0.04605
16.5663	0.03893
16.5764	0.02793
16.5866	0.0403
16.5967	0.03905
16.6068	0.0443
16.617	0.04236
16.6271	0.03068
16.6372	0.03205
16.6473	0.05092
16.6575	0.03668
16.6676	0.04324
16.6777	0.03093
16.6878	0.03162
16.698	0.04142
16.7081	0.01999
16.7182	0.01418
16.7283	0.03561
16.7385	0.03168
16.7486	0.04855
16.7587	0.01993
16.7689	0.04592
16.779	0.02705
16.7891	0.03611
16.7992	0.01849
16.8094	0.03999
16.8195	0.01587
16.8296	0.03149
16.8397	0.04511
16.8499	0.02037
16.86	0.03274
16.8701	0.04117
16.8803	0.05286
16.8904	0.03593
16.9005	0.03268
16.9106	0.03393
16.9208	0.03524
16.9309	0.02024
16.941	0.04561
16.9511	0.03586
16.9613	0.015
16.9714	0.02799
16.9815	0.04361
16.9916	0.0423
17.0018	0.03318
17.0119	0.03511
17.022	0.03968
17.0322	0.04355
17.0423	0.02924
17.0524	0.02206
17.0625	0.0253
17.0727	0.02793
17.0828	0.0318
17.0929	0.02399
17.103	0.05067
17.1132	0.03899
17.1233	0.0253
17.1334	0.03574
17.1435	0.02206
17.1537	0.02724
17.1638	0.03961
17.1739	0.0253
17.1841	0.03899
17.1942	0.05005
17.2043	0.02855
17.2144	0.04611
17.2246	0.04224
17.2347	0.04611
17.2448	0.04486
17.2549	0.02599
17.2651	0.02012
17.2752	0.02924
17.2853	0.02599
17.2954	0.05005
17.3056	0.013
17.3157	0.02468
17.3258	0.02405
17.336	0.02924
17.3461	0.04555
17.3562	0.02405
17.3663	0.04167
17.3765	0.03062
17.3866	0.03324
17.3967	0.01112
17.4068	0.02612
17.417	0.0313
17.4271	0.05148
17.4372	0.02812
17.4473	0.04049
17.4575	0.03918
17.4676	0.05548
17.4777	0.03599
17.4879	0.03599
17.498	0.04642
17.5081	0.03343
17.5182	0.05036
17.5284	0.04124
17.5385	0.03024
17.5486	0.0348
17.5587	0.05367
17.5689	0.03611
17.579	0.0433
17.5891	0.03162
17.5993	0.02381
17.6094	0.04142
17.6195	0.05186
17.6296	0.04605
17.6398	0.03112
17.6499	0.03174
17.66	0.05523
17.6701	0.06111
17.6803	0.0338
17.6904	0.04555
17.7005	0.04299
17.7106	0.04755
17.7208	0.06192
17.7309	0.02874
17.741	0.0288
17.7512	0.05161
17.7613	0.03336
17.7714	0.04517
17.7815	0.03799
17.7917	0.0641
17.8018	0.0303
17.8119	0.03486
17.822	0.04399
17.8322	0.03168
17.8423	0.03755
17.8524	0.03699
17.8625	0.02918
17.8727	0.04811
17.8828	0.04292
17.8929	0.04948
17.9031	0.06192
17.9132	0.04699
17.9233	0.06654
17.9334	0.04442
17.9436	0.06336
17.9537	0.03999
17.9638	0.05236
17.9739	0.01987
17.9841	0.04336
17.9942	0.04861
18.0043	0.0493
18.0144	0.06173
18.0246	0.06242
18.0347	0.05073
18.0448	0.05405
18.055	0.07167
18.0651	0.0548
18.0752	0.06073
18.0853	0.08029
18.0955	0.05298
18.1056	0.07454
18.1157	0.05898
18.1258	0.05773
18.136	0.0701
18.1461	0.08322
18.1562	0.06767
18.1663	0.08072
18.1765	0.07491
18.1866	0.10878
18.1967	0.06198
18.2069	0.0816
18.217	0.06079
18.2271	0.08629
18.2372	0.10066
18.2474	0.06554
18.2575	0.07604
18.2676	0.10603
18.2777	0.08722
18.2879	0.07948
18.298	0.09253
18.3081	0.08022
18.3183	0.08616
18.3284	0.09141
18.3385	0.07654
18.3486	0.0766
18.3588	0.07923
18.3689	0.09041
18.379	0.05792
18.3891	0.07554
18.3993	0.1049
18.4094	0.07435
18.4195	0.05817
18.4296	0.08816
18.4398	0.08828
18.4499	0.06748
18.46	0.07279
18.4702	0.05073
18.4803	0.07229
18.4904	0.07623
18.5005	0.07891
18.5107	0.08616
18.5208	0.06735
18.5309	0.07391
18.541	0.04799
18.5512	0.07348
18.5613	0.06573
18.5714	0.07167
18.5815	0.08604
18.5917	0.05811
18.6018	0.0478
18.6119	0.04661
18.6221	0.0558
18.6322	0.05323
18.6423	0.04555
18.6524	0.05473
18.6626	0.04436
18.6727	0.04186
18.6828	0.02568
18.6929	0.05898
18.7031	0.04799
18.7132	0.05392
18.7233	0.05205
18.7334	0.05929
18.7436	0.04767
18.7537	0.04317
18.7638	0.03936
18.774	0.02449
18.7841	0.05842
18.7942	0.04549
18.8043	0.05992
18.8145	0.05998
18.8246	0.0458
18.8347	0.04455
18.8448	0.06354
18.855	0.06361
18.8651	0.03574
18.8752	0.05667
18.8853	0.05998
18.8955	0.04186
18.9056	0.05954
18.9157	0.0473
18.9259	0.05061
18.936	0.03705
18.9461	0.04692
18.9562	0.03855
18.9664	0.0458
18.9765	0.04267
18.9866	0.03493
18.9967	0.05261
19.0069	0.01106
19.017	0.01768
19.0271	0.03793
19.0373	0.04642
19.0474	0.05042
19.0575	0.03874
19.0676	0.0388
19.0778	0.03755
19.0879	0.04286
19.098	0.02599
19.1081	0.06248
19.1183	0.03199
19.1284	0.02549
19.1385	0.0523
19.1486	0.03149
19.1588	0.04655
19.1689	0.06286
19.179	0.03174
19.1892	0.04742
19.1993	0.05073
19.2094	0.03905
19.2195	0.02349
19.2297	0.02618
19.2398	0.03536
19.2499	0.02893
19.26	0.0518
19.2702	0.03818
19.2803	0.05192
19.2904	0.03574
19.3005	0.04299
19.3107	0.03461
19.3208	0.0288
19.3309	0.04124
19.3411	0.03743
19.3512	0.05704
19.3613	0.02324
19.3714	0.0513
19.3816	0.04161
19.3917	0.03068
19.4018	0.04111
19.4119	0.04255
19.4221	0.02112
19.4322	0.04011
19.4423	0.02843
19.4524	0.04805
19.4626	0.03187
19.4727	0.03518
19.4828	0.03137
19.493	0.0393
19.5031	0.03218
19.5132	0.04724
19.5233	0.04411
19.5335	0.04742
19.5436	0.02343
19.5537	0.02093
19.5638	0.04967
19.574	0.03411
19.5841	0.0303
19.5942	0.0538
19.6043	0.03311
19.6145	0.02993
19.6246	0.03524
19.6347	0.02949
19.6449	0.01781
19.655	0.01787
19.6651	0.04061
19.6752	0.03218
19.6854	0.03674
19.6955	0.03286
19.7056	0.04655
19.7157	0.02962
19.7259	0.02705
19.736	0.02837
19.7461	0.04986
19.7563	0.05704
19.7664	0.05836
19.7765	0.02974
19.7866	0.03236
19.7968	0.03886
19.8069	0.02393
19.817	0.04411
19.8271	0.02262
19.8373	0.03699
19.8474	0.04873
19.8575	0.03961
19.8676	0.05986
19.8778	0.02993
19.8879	0.02474
19.898	0.03774
19.9082	0.0313
19.9183	0.02868
19.9284	0.02937
19.9385	0.0398
19.9487	0.02749
19.9588	0.01706
19.9689	0.03993
19.979	0.04186
19.9892	0.03868
19.9993	0.0478
20.0094	0.03349
20.0195	0.0303
20.0297	0.02512
20.0398	0.04986
20.0499	0.03949
20.0601	0.05967
20.0702	0.04149
20.0803	0.03174
20.0904	0.03961
20.1006	0.0533
20.1107	0.05142
20.1208	0.05729
20.1309	0.04624
20.1411	0.02549
20.1512	0.02874
20.1613	0.04961
20.1714	0.03536
20.1816	0.03536
20.1917	0.02306
20.2018	0.04911
20.212	0.04786
20.2221	0.02774
20.2322	0.04992
20.2423	0.01999
20.2525	0.02718
20.2626	0.04936
20.2727	0.05461
20.2828	0.03843
20.293	0.03974
20.3031	0.02156
20.3132	0.03918
20.3233	0.03405
20.3335	0.01649
20.3436	0.04586
20.3537	0.03355
20.3639	0.05048
20.374	0.02256
20.3841	0.01612
20.3942	0.04349
20.4044	0.03705
20.4145	0.05073
20.4246	0.0508
20.4347	0.04955
20.4449	0.04892
20.455	0.03468
20.4651	0.03868
20.4752	0.04324
20.4854	0.02637
20.4955	0.04599
20.5056	0.03236
20.5158	0.02718
20.5259	0.03055
20.536	0.03318
20.5461	0.04948
20.5563	0.03461
20.5664	0.0353
20.5765	0.03861
20.5866	0.02306
20.5968	0.01337
20.6069	0.03624
20.617	0.02974
20.6272	0.04092
20.6373	0.03511
20.6474	0.03711
20.6575	0.05867
20.6677	0.02812
20.6778	0.04186
20.6879	0.04386
20.698	0.04655
20.7082	0.03168
20.7183	0.01674
20.7284	0.02393
20.7385	0.04605
20.7487	0.04342
20.7588	0.0278
20.7689	0.0343
20.7791	0.03168
20.7892	0.02968
20.7993	0.04792
20.8094	0.03293
20.8196	0.04724
20.8297	0.02381
20.8398	0.03293
20.8499	0.03943
20.8601	0.02768
20.8702	0.04917
20.8803	0.02899
20.8904	0.03224
20.9006	0.03355
20.9107	0.03286
20.9208	0.04461
20.931	0.03418
20.9411	0.03874
20.9512	0.04005
20.9613	0.04524
20.9715	0.01662
20.9816	0.03355
20.9917	0.03743
21.0018	0.03874
21.012	0.03486
21.0221	0.03224
21.0322	0.03162
21.0423	0.04267
21.0525	0.02837
21.0626	0.02637
21.0727	0.01731
21.0829	0.0453
21.093	0.05373
21.1031	0.02837
21.1132	0.01799
21.1234	0.02643
21.1335	0.02512
21.1436	0.01268
21.1537	0.04455
21.1639	0.04392
21.174	0.05236
21.1841	0.03349
21.1942	0.02824
21.2044	0.05879
21.2145	0.02755
21.2246	0.03599
21.2348	0.03336
21.2449	0.02818
21.255	0.02749
21.2651	0.05155
21.2753	0.03137
21.2854	0.03461
21.2955	0.06129
21.3056	0.06517
21.3158	0.04955
21.3259	0.03586
21.336	0.02612
21.3462	0.04111
21.3563	0.04761
21.3664	0.02674
21.3765	0.02937
21.3867	0.03911
21.3968	0.03518
21.4069	0.02543
21.417	0.02868
21.4272	0.03974
21.4373	0.03386
21.4474	0.03062
21.4575	0.05017
21.4677	0.03649
21.4778	0.03193
21.4879	0.03974
21.4981	0.05017
21.5082	0.02543
21.5183	0.0443
21.5284	0.01631
21.5386	0.03386
21.5487	0.03843
21.5588	0.03386
21.5689	0.02868
21.5791	0.03849
21.5892	0.02805
21.5993	0.0313
21.6094	0.0105
21.6196	0.0528
21.6297	0.04367
21.6398	0.03393
21.65	0.02487
21.6601	0.02618
21.6702	0.03855
21.6803	0.03399
21.6905	0.03205
21.7006	0.03855
21.7107	0.0353
21.7208	0.02493
21.731	0.03793
21.7411	0.02949
21.7512	0.03211
21.7613	0.02887
21.7715	0.03674
21.7816	0.03999
21.7917	0.03611
21.8019	0.02637
21.812	0.02443
21.8221	0.03943
21.8322	0.04074
21.8424	0.04661
21.8525	0.0453
21.8626	0.03037
21.8727	0.01868
21.8829	0.02068
21.893	0.03368
21.9031	0.01681
21.9132	0.04092
21.9234	0.02924
21.9335	0.01624
21.9436	0.04099
21.9538	0.02668
21.9639	0.03649
21.974	0.03455
21.9841	0.02287
21.9943	0.0463
22.0044	0.03205
22.0145	0.01643
22.0246	0.0243
22.0348	0.01843
22.0449	0.04061
22.055	0.02174
22.0652	0.01918
22.0753	0.02381
22.0854	0.03811
22.0955	0.04861
22.1057	0.04799
22.1158	0.04474
22.1259	0.02918
22.136	0.03249
22.1462	0.02537
22.1563	0.03386
22.1664	0.03711
22.1765	0.04236
22.1867	0.03849
22.1968	0.03012
22.2069	0.03274
22.2171	0.04842
22.2272	0.05948
22.2373	0.02437
22.2474	0.01012
22.2576	0.03618
22.2677	0.02843
22.2778	0.01087
22.2879	0.02718
22.2981	0.01868
22.3082	0.0388
22.3183	0.03361
22.3284	0.05767
22.3386	0.02249
22.3487	0.03943
22.3588	0.03874
22.369	0.01793
22.3791	0.02768
22.3892	0.04524
22.3993	0.04324
22.4095	0.02762
22.4196	0.04517
22.4297	0.03018
22.4398	0.03343
22.45	0.03211
22.4601	0.03274
22.4702	0.01912
22.4803	0.03668
22.4905	0.04705
22.5006	0.02493
22.5107	0.03924
22.5209	0.01318
22.531	0.02949
22.5411	0.03074
22.5512	0.03399
22.5614	0.02231
22.5715	0.05223
22.5816	0.05811
22.5917	0.02555
22.6019	0.03137
22.612	0.02487
22.6221	0.00862
22.6322	0.04505
22.6424	0.02618
22.6525	0.04374
22.6626	0.01318
22.6728	0.03661
22.6829	0.03137
22.693	0.03918
22.7031	0.02749
22.7133	0.01056
22.7234	0.03012
22.7335	0.0288
22.7436	0.04311
22.7538	0.01712
22.7639	0.01518
22.774	0.04511
22.7842	0.0458
22.7943	0.04317
22.8044	0.04905
22.8145	0.03474
22.8247	0.05167
22.8348	0.0328
22.8449	0.03799
22.855	0.0328
22.8652	0.02568
22.8753	0.02374
22.8854	0.04067
22.8955	0.01987
22.9057	0.02056
22.9158	0.02705
22.9259	0.01924
22.9361	0.03424
22.9462	0.03624
22.9563	0.03949
22.9664	0.02649
22.9766	0.0343
22.9867	0.03693
22.9968	0.03436
23.0069	0.03436
23.0171	0.02206
23.0272	0.03705
23.0373	0.02468
23.0474	0.04099
23.0576	0.03055
23.0677	0.04167
23.0778	0.03062
23.088	0.01893
23.0981	0.03393
23.1082	0.02812
23.1183	0.0483
23.1285	0.01906
23.1386	0.04317
23.1487	0.03405
23.1588	0.02955
23.169	0.04324
23.1791	0.03224
23.1892	0.00687
23.1993	0.02574
23.2095	0.02905
23.2196	0.01543
23.2297	0.03305
23.2399	0.02587
23.25	0.02724
23.2601	0.01618
23.2702	0.05986
23.2804	0.0488
23.2905	0.03324
23.3006	0.03524
23.3107	0.04567
23.3209	0.02749
23.331	0.04186
23.3411	0.02755
23.3512	0.03018
23.3614	0.03743
23.3715	0.03943
23.3816	0.02318
23.3918	0.02649
23.4019	0.03174
23.412	0.02262
23.4221	0.02662
23.4323	0.03899
23.4424	0.03843
23.4525	0.04367
23.4626	0.02612
23.4728	0.04049
23.4829	0.0308
23.493	0.03536
23.5032	0.03736
23.5133	0.03024
23.5234	0.0453
23.5335	0.02124
23.5437	0.02974
23.5538	0.01681
23.5639	0.02924
23.574	0.03318
23.5842	0.04755
23.5943	0.03655
23.6044	0.02812
23.6145	0.04967
23.6247	0.03868
23.6348	0.03999
23.6449	0.02899
23.6551	0.02843
23.6652	0.0278
23.6753	0.02655
23.6854	0.03249
23.6956	0.02081
23.7057	0.02349
23.7158	0.02356
23.7259	0.04642
23.7361	0.03799
23.7462	0.01593
23.7563	0.03811
23.7664	0.0343
23.7766	0.03561
23.7867	0.02006
23.7968	0.05205
23.807	0.03255
23.8171	0.04436
23.8272	0.03205
23.8373	0.04061
23.8475	0.03418
23.8576	0.03355
23.8677	0.04536
23.8778	0.03112
23.888	0.03705
23.8981	0.01693
23.9082	0.04955
23.9183	0.04374
23.9285	0.03211
23.9386	0.02306
23.9487	0.04786
23.9589	0.06029
23.969	0.03761
23.9791	0.01687
23.9892	0.03774
23.9994	0.04042
24.0095	0.03793
24.0196	0.03536
24.0297	0.04655
24.0399	0.03618
24.05	0.03755
24.0601	0.03049
24.0702	0.04555
24.0804	0.05473
24.0905	0.03005
24.1006	0.03993
24.1108	0.05367
24.1209	0.01862
24.131	0.02131
24.1411	0.04024
24.1513	0.03318
24.1614	0.03455
24.1715	0.03336
24.1816	0.04317
24.1918	0.03418
24.2019	0.03424
24.212	0.01874
24.2222	0.0273
24.2323	0.05142
24.2424	0.02418
24.2525	0.0308
24.2627	0.03218
24.2728	0.03099
24.2829	0.05711
24.293	0.03311
24.3032	0.04167
24.3133	0.0398
24.3234	0.03793
24.3335	0.05886
24.3437	0.03943
24.3538	0.03499
24.3639	0.04224
24.3741	0.04105
24.3842	0.04049
24.3943	0.03668
24.4044	0.06086
24.4146	0.04599
24.4247	0.04867
24.4348	0.04749
24.4449	0.03524
24.4551	0.02818
24.4652	0.02568
24.4753	0.06479
24.4854	0.03561
24.4956	0.03443
24.5057	0.04105
24.5158	0.02812
24.526	0.04973
24.5361	0.04399
24.5462	0.02912
24.5563	0.0448
24.5665	0.03062
24.5766	0.01837
24.5867	0.02031
24.5968	0.04042
24.607	0.04167
24.6171	0.04624
24.6272	0.0488
24.6373	0.03574
24.6475	0.05198
24.6576	0.03961
24.6677	0.03368
24.6779	0.03105
24.688	0.03949
24.6981	0.02318
24.7082	0.02381
24.7184	0.03293
24.7285	0.05436
24.7386	0.03743
24.7487	0.03611
24.7589	0.05754
24.769	0.04386
24.7791	0.03799
24.7892	0.04186
24.7994	0.02231
24.8095	0.04574
24.8196	0.04374
24.8298	0.06523
24.8399	0.03461
24.85	0.03393
24.8601	0.05867
24.8703	0.02349
24.8804	0.0443
24.8905	0.04236
24.9006	0.03711
24.9108	0.03193
24.9209	0.04749
24.931	0.04486
24.9412	0.02862
24.9513	0.0403
24.9614	0.04742
24.9715	0.04742
24.9817	0.02399
24.9918	0.03443
25.0019	0.02462
25.012	0.05455
25.0222	0.02068
25.0323	0.04286
25.0424	0.0656
25.0525	0.0363
25.0627	0.02912
25.0728	0.02787
25.0829	0.03043
25.0931	0.03043
25.1032	0.01743
25.1133	0.02512
25.1234	0.05692
25.1336	0.0393
25.1437	0.04374
25.1538	0.0443
25.1639	0.05398
25.1741	0.05455
25.1842	0.0558
25.1943	0.01537
25.2044	0.01856
25.2146	0.03274
25.2247	0.02487
25.2348	0.0378
25.245	0.05273
[truncated: 5,407 more rows]
